# Supplementary material for: Integration in oncogenes plays only a minor role in determining the in vivo distribution of HIV integration sites before or during suppressive antiretroviral therapy
Source: PLoS Pathog. 2021 Apr 7;17(4):e1009141. doi: 10.1371/journal.ppat.1009141 (PMC8055010; doi:10.1371/journal.ppat.1009141)
Supplement: S2 Data — (XLSX) [file ppat.1009141.s013.xlsx]

## Sheet: Sheet1
A. Genes with >10 IS in PBMC and >1 IS in on ART Samples
Gene	On ART, Same	On ART, Opposite	Total on ART	Difference	Binomial P	Total in PBMC	enrichment	Binomial P	Joint P
STAT5B	197	71	268	126	3.52234e-15	562	5.94552	1.40366e-124	4.94415e-139
BACH2	71	20	91	51	3.62269e-08	132	8.59525	3.02789e-56	1.09691e-63
MKL2	40	6	46	34	1.5514e-07	69	8.31189	1.03757e-28	1.60969e-35
MKL1	53	30	83	23	0.0076161	331	3.12638	1.54551e-21	1.17708e-23
IL2RB	17	9	26	8	0.0843188	68	4.76712	1.41653e-11	1.1944e-12
STAT3	24	27	51	-3	0.712075	312	2.03801	8.05232e-08	5.73386e-08
SLC6A16	8	19	27	-11	0.990421	112	3.00564	7.77699e-08	7.7025e-08
MYB	10	0	10	10	0.000976562	31	4.02188	8.69762e-05	8.49376e-08
POU2F1	10	5	15	5	0.150879	43	4.34925	7.45123e-07	1.12423e-07
ZNF544	9	2	11	7	0.0327148	30	4.57154	1.31429e-05	4.29969e-07
HNRNPM	1	12	13	-11	0.999878	549	0.295231	7.13454e-07	7.13367e-07
TIMELESS	11	3	14	8	0.0286865	53	3.29339	3.31471e-05	9.50875e-07
SHOC2	10	2	12	8	0.0192871	42	3.56224	5.64855e-05	1.08944e-06
RUNX1	3	0	3	3	0.125	260	0.14386	8.76435e-06	1.09554e-06
SSH2	20	29	49	-9	0.923796	334	1.82911	2.40779e-06	2.22431e-06
ZCWPW1	3	5	8	-2	0.855469	12	8.31189	3.12223e-06	2.67097e-06
PCBP3	10	12	22	-2	0.738266	100	2.74293	4.44155e-06	3.27905e-06
INPP4B	18	14	32	4	0.298307	193	2.06721	1.18206e-05	3.52616e-06
HIST1H2BD	9	1	10	8	0.0107422	37	3.36969	0.000332079	3.56726e-06
CDC42SE2	8	4	12	4	0.193848	41	3.64912	4.54405e-05	8.80854e-06
UBASH3B	4	3	7	1	0.5	12	7.27291	2.90714e-05	1.45357e-05
EVI5	4	0	4	4	0.0625	215	0.23196	0.000480001	3.00001e-05
CDYL2	4	9	13	-5	0.953857	46	3.52352	3.20146e-05	3.05373e-05
C11orf80	11	18	29	-7	0.931977	178	2.03128	3.73847e-05	3.48417e-05
TTC28	5	2	7	3	0.226562	16	5.45468	0.000163552	3.70548e-05
ASCC3	5	4	9	1	0.5	25	4.48842	8.68784e-05	4.34392e-05
POLE	1	1	2	0	0.75	197	0.126577	7.40018e-05	5.55013e-05
KMT2C	8	12	20	-4	0.868412	105	2.37483	7.42996e-05	6.45227e-05
CDK19	5	3	8	2	0.363281	22	4.53376	0.00019474	7.07452e-05
SEC16A	5	4	9	1	0.5	346	0.324308	0.000167159	8.35797e-05
RNF43	9	4	13	5	0.133423	64	2.53253	0.000645944	8.61837e-05
CDS2	5	0	5	5	0.03125	14	4.4528	0.00309757	9.6799e-05
ARHGAP17	5	4	9	1	0.5	28	4.00752	0.000194354	9.71768e-05
ARID2	13	7	20	6	0.131588	128	1.9481	0.000752287	9.8992e-05
SAMD4B	3	1	4	2	0.3125	219	0.227723	0.000387963	0.000121238
SH2B1	4	2	6	2	0.34375	13	5.75439	0.000356396	0.000122511
KCNQ1	5	3	8	2	0.363281	24	4.15595	0.000338511	0.000122975
ZNF720	3	4	7	-1	0.773438	16	5.45468	0.000163552	0.000126497
SESN3	6	5	11	1	0.5	43	3.18945	0.000271841	0.00013592
SEPT9	20	9	29	11	0.0307142	253	1.42912	0.00467333	0.000143537
GLG1	3	11	14	-8	0.99353	62	2.81532	0.000156407	0.000155395
ATRX	11	5	16	6	0.105057	98	2.03557	0.00148123	0.000155613
SNTB1	5	4	9	1	0.5	30	3.74035	0.000313382	0.000156691
BCAS3	6	6	12	0	0.612793	50	2.99228	0.000258138	0.000158185
CHD7	7	9	16	-2	0.772751	80	2.49357	0.000208965	0.000161478
HERPUD2	7	0	7	7	0.0078125	42	2.07797	0.0218297	0.000170544
ATM	8	6	14	2	0.395264	70	2.49357	0.000482412	0.00019068
KDM7A	6	11	17	-5	0.928268	89	2.3815	0.000226384	0.000210145
SMG6	6	22	28	-16	0.999544	701	0.498002	0.000213211	0.000213114
EXOC2	8	5	13	3	0.290527	390	0.415595	0.00074575	0.000216661
ZC3H18	7	3	10	4	0.171875	318	0.392071	0.0013257	0.000227855
VMP1	10	21	31	-11	0.985275	751	0.514651	0.000235692	0.000232222
GAK	0	2	2	-2	1	178	0.140088	0.000235724	0.000235724
CHD1	7	1	8	6	0.0351563	41	2.43275	0.00726988	0.000255582
IPP	3	7	10	-4	0.945312	36	3.46329	0.000271233	0.0002564
MUM1	2	6	8	-4	0.964844	313	0.318667	0.000289605	0.000279424
PARD3B	3	5	8	-2	0.855469	24	4.15595	0.000338511	0.000289586
ATL3	3	0	3	3	0.125	162	0.230886	0.00237717	0.000297147
TAF3	5	1	6	4	0.109375	20	3.74035	0.0028627	0.000313107
NPLOC4	14	22	36	-8	0.933751	826	0.543393	0.000335371	0.000313153
NUP210L	5	3	8	2	0.363281	28	3.56224	0.000872503	0.000316964
TTC39B	4	2	6	2	0.34375	16	4.67544	0.000999317	0.000343515
TPX2	5	2	7	3	0.226562	24	3.63645	0.0015759	0.00035704
ACACA	11	1	12	10	0.00317383	175	0.854938	0.113088	0.000358923
USP6NL	5	0	5	5	0.03125	20	3.11696	0.0119934	0.000374793
TEX14	3	2	5	1	0.5	10	6.23392	0.000766958	0.000383479
ZNF721	1	10	11	-9	0.999512	45	3.04769	0.000388431	0.000388241
SMG1	17	15	32	2	0.430025	253	1.57696	0.000932725	0.000401095
CHAF1A	5	2	7	3	0.226562	252	0.346329	0.00179233	0.000406076
BTRC	9	2	11	7	0.0327148	75	1.82862	0.0124974	0.000408852
BTBD9	6	3	9	3	0.253906	39	2.87719	0.00174467	0.000442982
KPNA3	5	0	5	5	0.03125	21	2.96853	0.0142492	0.000445286
C6orf10	4	4	8	0	0.636719	27	3.69418	0.000700661	0.000446124
MATR3	2	2	4	0	0.6875	209	0.238619	0.000658845	0.000452956
UTRN	4	9	13	-5	0.953857	62	2.61422	0.000493322	0.000470559
NUCKS1	9	1	10	8	0.0107422	86	1.44975	0.045763	0.000491595
IKZF3	28	26	54	2	0.445962	1077	0.625129	0.00110855	0.000494369
ACTN4	1	4	5	-3	0.96875	236	0.264149	0.000523396	0.00050704
GNA15	1	0	1	1	0.5	127	0.098172	0.00101883	0.000509416
DNAH6	7	2	9	5	0.0898438	48	2.33772	0.00593531	0.000533251
FAF1	3	6	9	-3	0.910156	33	3.40032	0.000596108	0.000542551
FXYD5	1	0	1	1	0.5	126	0.0989511	0.00108588	0.000542942
KNTC1	7	4	11	3	0.274414	325	0.421989	0.00211312	0.000579869
RPTOR	45	44	89	1	0.5	1627	0.682015	0.00120618	0.000603091
SBF1	0	1	1	-1	1	135	0.0923544	0.000610543	0.000610543
CNOT6L	8	11	19	-3	0.820358	119	1.99066	0.000782665	0.000642066
NDUFAF6	2	4	6	-2	0.890625	15	4.98714	0.000728832	0.000649116
PRPSAP2	8	4	12	4	0.193848	71	2.10724	0.00385798	0.00074786
GNB1	8	19	27	-11	0.990421	642	0.524348	0.000759658	0.000752381
CAST	0	5	5	-5	1	10	6.23392	0.000766958	0.000766958
UBR1	6	2	8	4	0.144531	244	0.408782	0.00554376	0.000801246
SLFN12	3	2	5	1	0.5	12	5.19493	0.0016538	0.000826899
KIAA0319L	10	8	18	2	0.407265	121	1.85472	0.00204196	0.000831619
THADA	14	6	20	8	0.0576591	177	1.4088	0.0147294	0.000849284
FUS	6	7	13	-1	0.709473	69	2.34901	0.00120069	0.000851859
PCSK5	3	3	6	0	0.65625	17	4.40041	0.00133838	0.000878313
NF1	10	12	22	-2	0.738266	154	1.78112	0.00124265	0.000917404
KIF18A	2	5	7	-3	0.9375	22	3.96704	0.00098901	0.000927197
SREBF2	4	1	5	3	0.1875	189	0.329837	0.00500126	0.000937736
CPSF2	5	2	7	3	0.226562	29	3.00948	0.00414337	0.000938732
CAMSAP1	3	3	6	0	0.65625	236	0.316979	0.00147515	0.000968068
TRAF2	7	7	14	0	0.604736	387	0.451033	0.00165671	0.00100187
DDX17	3	9	12	-6	0.980713	362	0.413299	0.00105519	0.00103484
SPTAN1	10	6	16	4	0.227249	392	0.508892	0.00455619	0.00103539
MTMR3	12	9	21	3	0.331812	158	1.65712	0.00319093	0.00105879
MKLN1	9	11	20	-2	0.748278	136	1.83351	0.00142643	0.00106736
APPBP2	7	2	9	5	0.0898438	55	2.04019	0.0122423	0.0010999
NCKAP1L	1	1	2	0	0.75	147	0.169631	0.00148184	0.00111138
YTHDC2	3	5	8	-2	0.855469	30	3.32476	0.00131305	0.00112328
MTA3	5	1	6	4	0.109375	27	2.77063	0.0104977	0.00114819
PHF7	4	0	4	4	0.0625	15	3.32476	0.0189518	0.00118449
TRAPPC9	2	4	6	-2	0.890625	17	4.40041	0.00133838	0.001192
MGAT4A	3	10	13	-7	0.98877	377	0.429926	0.00121839	0.00120471
MALAT1	12	15	27	-3	0.778966	209	1.61068	0.00155193	0.0012089
UVRAG	7	9	16	-2	0.772751	99	2.015	0.0016221	0.00125348
NEAT1	23	18	41	5	0.266355	393	1.30072	0.0047513	0.00126553
MAPRE1	5	2	7	3	0.226562	31	2.81532	0.00572672	0.00129746
NSD1	27	25	52	2	0.444942	509	1.27373	0.0029544	0.00131454
PEAK1	4	7	11	-3	0.886719	54	2.53975	0.00151519	0.00134355
KMT2E	14	8	22	6	0.143139	191	1.43609	0.0100296	0.00143563
RBFOX2	4	3	7	1	0.5	27	3.2324	0.00289939	0.0014497
ZNF529	3	7	10	-4	0.945312	46	2.7104	0.001538	0.0014539
FANCI	5	0	5	5	0.03125	133	0.468716	0.0476764	0.00148989
SLC9A9	3	4	7	-1	0.773438	25	3.491	0.00195224	0.00150994
KLF12	7	7	14	0	0.604736	85	2.05353	0.00249765	0.00151042
NNT	4	2	6	2	0.34375	22	3.40032	0.00439478	0.0015107
ZNRF1	4	7	11	-3	0.886719	55	2.49357	0.00172597	0.00153045
IGF1R	3	2	5	1	0.5	14	4.4528	0.00309757	0.00154878
ZFPM1	3	2	5	1	0.5	14	4.4528	0.00309757	0.00154878
KDM6B	2	4	6	-2	0.890625	18	4.15595	0.0017556	0.00156358
PPA2	2	4	6	-2	0.890625	18	4.15595	0.0017556	0.00156358
AAK1	6	10	16	-4	0.894943	100	1.99485	0.00177347	0.00158715
ANKRD17	9	6	15	3	0.303619	104	1.79825	0.00536039	0.00162752
CPNE1	3	5	8	-2	0.855469	32	3.11696	0.00190687	0.00163127
RB1	4	11	15	-7	0.982422	90	2.07797	0.00166966	0.00164031
TRPS1	7	1	8	6	0.0351563	63	1.58322	0.0467557	0.00164375
USP12	1	1	2	0	0.75	140	0.178112	0.00221934	0.0016645
MFSD11	13	11	24	2	0.41941	194	1.54241	0.00398378	0.00167084
PACS2	3	1	4	2	0.3125	10	4.98714	0.00535526	0.00167352
FOXP1	7	2	9	5	0.0898438	227	0.49432	0.0190025	0.00170726
LIN52	5	2	7	3	0.226562	33	2.64469	0.00768737	0.00174167
ARHGAP5	5	0	5	5	0.03125	33	1.88907	0.0578192	0.00180685
PITPNC1	7	8	15	-1	0.696381	95	1.96861	0.00262654	0.00182907
DOCK3	2	5	7	-3	0.9375	25	3.491	0.00195224	0.00183023
BOP1	3	0	3	3	0.125	126	0.296853	0.0147469	0.00184336
GTPBP1	5	0	5	5	0.03125	126	0.494756	0.0600706	0.0018772
SENP7	0	8	8	-8	1	32	3.11696	0.00190687	0.00190687
PSPC1	3	7	10	-4	0.945312	48	2.59747	0.00203987	0.00192832
SMYD4	9	2	11	7	0.0327148	105	1.30615	0.0590627	0.00193223
PSMB9	3	0	3	3	0.125	125	0.299228	0.0154678	0.00193348
IFT140	4	3	7	1	0.5	234	0.37297	0.00387469	0.00193734
SF1	2	12	14	-10	0.999084	382	0.456937	0.001976	0.00197419
AP3D1	2	5	7	-3	0.9375	248	0.351915	0.00213427	0.00200088
RMND5A	2	4	6	-2	0.890625	19	3.93721	0.00226055	0.0020133
SYNE2	8	12	20	-4	0.868412	143	1.74375	0.0023581	0.00204781
ATXN2	8	8	16	0	0.59819	108	1.84709	0.00342664	0.00204978
TSC2	3	1	4	2	0.3125	163	0.305959	0.00658076	0.00205649
PTPN11	4	3	7	1	0.5	29	3.00948	0.00414337	0.00207168
PTPN2	4	0	4	4	0.0625	126	0.395805	0.0332771	0.00207982
RCOR1	6	0	6	6	0.015625	65	1.15088	0.134464	0.002101
ITPR1	6	5	11	1	0.5	63	2.17692	0.00433546	0.00216773
FCHSD2	26	34	60	-8	0.87747	599	1.24887	0.00247575	0.00217239
BRD7	4	7	11	-3	0.886719	58	2.36459	0.00249729	0.00221439
DNAJB1	5	2	7	3	0.226562	35	2.49357	0.0100568	0.0022785
WDR82	6	5	11	1	0.5	304	0.451139	0.00456363	0.00228181
ATP6V1G3	4	0	4	4	0.0625	19	2.62481	0.0366354	0.00228971
ZNF264	4	0	4	4	0.0625	19	2.62481	0.0366354	0.00228971
ZNF83	6	6	12	0	0.612793	71	2.10724	0.00385798	0.00236414
NCAPD2	1	2	3	-1	0.875	159	0.235242	0.00278645	0.00243814
CCM2	2	3	5	-1	0.8125	200	0.311696	0.00301753	0.00245175
LMBRD1	5	1	6	4	0.109375	33	2.26688	0.0227723	0.00249072
RBM4	13	9	22	4	0.261734	190	1.44364	0.00959885	0.00251234
NOTCH1	4	3	7	1	0.5	227	0.384471	0.00517272	0.00258636
GNA12	1	0	1	1	0.5	101	0.123444	0.00521862	0.00260931
LY9	3	2	5	1	0.5	16	3.8962	0.00523341	0.0026167
HIPK2	4	2	6	2	0.34375	25	2.99228	0.00763393	0.00262416
ITSN2	6	5	11	1	0.5	65	2.10994	0.00529842	0.00264921
NOSIP	7	7	14	0	0.604736	358	0.487569	0.00444779	0.00268974
FBXL17	3	4	7	-1	0.773438	28	3.11696	0.00348153	0.00269275
ZNF562	3	4	7	-1	0.773438	28	3.11696	0.00348153	0.00269275
ARID3A	7	4	11	3	0.274414	72	1.90481	0.00988761	0.0027133
CAPN1	14	9	23	5	0.202436	210	1.36553	0.0135515	0.00274332
CPSF7	4	7	11	-3	0.886719	60	2.28577	0.00314222	0.00278626
PRMT2	1	3	4	-2	0.9375	179	0.278611	0.00304164	0.00285154
CCNF	1	6	7	-5	0.992188	241	0.362136	0.00288422	0.00286169
PDE8A	5	0	5	5	0.03125	40	1.55848	0.0916435	0.00286386
PBRM1	18	13	31	5	0.236565	303	1.27559	0.0123188	0.00291418
ST13	5	5	10	0	0.623047	285	0.437468	0.00471569	0.00293809
PGS1	2	0	2	2	0.25	110	0.226688	0.0117525	0.00293814
DEAF1	11	3	14	8	0.0286865	207	0.843236	0.103569	0.00297102
IL12RB1	7	1	8	6	0.0351563	156	0.639377	0.084629	0.00297524
ABCD2	5	3	8	2	0.363281	42	2.37483	0.00820643	0.00298124
FRMD4B	3	1	4	2	0.3125	12	4.15595	0.00962294	0.00300717
GPR19	3	1	4	2	0.3125	12	4.15595	0.00962294	0.00300717
TASP1	3	1	4	2	0.3125	12	4.15595	0.00962294	0.00300717
XPO7	1	2	3	-1	0.875	155	0.241313	0.00343805	0.00300829
RAD51B	13	12	25	1	0.5	214	1.45652	0.00614475	0.00307237
DTNBP1	4	2	6	2	0.34375	26	2.87719	0.00899188	0.00309096
PHLPP2	4	2	6	2	0.34375	26	2.87719	0.00899188	0.00309096
GNAQ	6	6	12	0	0.612793	74	2.02181	0.00511396	0.0031338
VPS13B	10	7	17	3	0.314529	135	1.57002	0.010016	0.00315031
PDE7A	5	10	15	-5	0.940765	98	1.90834	0.00337788	0.00317779
RSF1	7	4	11	3	0.274414	74	1.85333	0.0115822	0.00317832
BTN3A2	3	4	7	-1	0.773438	29	3.00948	0.00414337	0.00320464
NCOA1	10	3	13	7	0.0461426	138	1.17451	0.0703414	0.00324574
CHD6	3	6	9	-3	0.910156	44	2.55024	0.00361185	0.00328734
TMEM135	3	2	5	1	0.5	17	3.66701	0.00659676	0.00329838
SENP3-EIF4A1	4	0	4	4	0.0625	22	2.26688	0.0531224	0.00332015
XAF1	4	3	7	1	0.5	32	2.72734	0.00665774	0.00332887
SMCHD1	13	8	21	5	0.191655	193	1.3566	0.0174021	0.00333521
EHMT1	9	17	26	-8	0.962241	569	0.569708	0.00361661	0.00348005
CLASP1	4	5	9	-1	0.746094	46	2.43936	0.00466965	0.003484
DRG1	4	5	9	-1	0.746094	46	2.43936	0.00466965	0.003484
UBE2J2	1	4	5	-3	0.96875	196	0.318057	0.00363283	0.0035193
FAM168A	5	8	13	-3	0.866577	81	2.00101	0.00408867	0.00354315
TRAPPC10	8	12	20	-4	0.868412	464	0.537407	0.00408595	0.00354829
MDM4	0	1	1	-1	1	107	0.116522	0.00359705	0.00359705
ZNF585B	2	2	4	0	0.6875	10	4.98714	0.00535526	0.00368174
NCOA7	4	0	4	4	0.0625	23	2.16832	0.0590743	0.00369214
RNF185	5	1	6	4	0.109375	37	2.02181	0.0339735	0.00371585
MOB3A	5	2	7	3	0.226562	197	0.44302	0.0164524	0.00372751
CASP10	3	0	3	3	0.125	10	3.74035	0.0299131	0.00373914
AKT3	6	7	13	-1	0.709473	84	1.92955	0.00529208	0.00375459
GNB1L	4	3	7	1	0.5	33	2.64469	0.00768737	0.00384368
PILRB	3	1	4	2	0.3125	13	3.83626	0.0123384	0.00385574
SARNP	4	9	13	-5	0.953857	343	0.472542	0.00407632	0.00388823
CPPED1	2	4	6	-2	0.890625	22	3.40032	0.00439478	0.0039141
HNRNPLL	4	0	4	4	0.0625	109	0.457535	0.0629833	0.00393646
RNF213	12	10	22	2	0.415906	465	0.589876	0.00954245	0.00396876
MYH9	6	4	10	2	0.376953	262	0.475872	0.0105628	0.0039817
TFCP2	8	6	14	2	0.395264	103	1.69466	0.0101322	0.00400489
KDM2A	44	46	90	-2	0.623983	1530	0.733402	0.00647857	0.00404252
DYNC1LI1	4	0	4	4	0.0625	24	2.07797	0.0651976	0.00407485
C4orf22	3	2	5	1	0.5	18	3.46329	0.00817242	0.00408621
ITGA6	3	2	5	1	0.5	18	3.46329	0.00817242	0.00408621
ZBTB21	3	2	5	1	0.5	18	3.46329	0.00817242	0.00408621
ZNF710	3	2	5	1	0.5	18	3.46329	0.00817242	0.00408621
FAM102A	1	1	2	0	0.75	124	0.201094	0.00547802	0.00410852
ZNF506	1	6	7	-5	0.992188	29	3.00948	0.00414337	0.004111
PDE3B	8	5	13	3	0.290527	98	1.6539	0.0144082	0.00418598
EVI2B	4	1	5	3	0.1875	24	2.59747	0.0224106	0.00420198
ATP6V1G2-DDX39B	1	3	4	-2	0.9375	171	0.291645	0.00449364	0.00421279
PDXDC1	1	7	8	-6	0.996094	37	2.69575	0.00425849	0.00424185
VWA8	7	1	8	6	0.0351563	94	1.06109	0.124747	0.00438563
TMBIM6	1	3	4	-2	0.9375	170	0.293361	0.00471546	0.00442074
ERAP2	4	0	4	4	0.0625	25	1.99485	0.0714573	0.00446608
PTBP1	0	4	4	-4	1	171	0.291645	0.00449364	0.00449364
ARIH1	2	1	3	1	0.5	136	0.275026	0.00905912	0.00452956
ZNF490	6	9	15	-3	0.849121	104	1.79825	0.00536039	0.00455162
PSMD13	2	12	14	-10	0.999084	357	0.488935	0.00459469	0.00459048
PDE7B	4	4	8	0	0.636719	41	2.43275	0.00726988	0.00462887
ENOX2	3	0	3	3	0.125	11	3.40032	0.0370629	0.00463286
ING4	3	0	3	3	0.125	11	3.40032	0.0370629	0.00463286
USP34	12	11	23	1	0.5	201	1.42667	0.00942504	0.00471252
GNA13	2	2	4	0	0.6875	162	0.307848	0.00689762	0.00474211
CHD9	6	6	12	0	0.612793	79	1.89385	0.00783482	0.00480112
ZNF141	4	2	6	2	0.34375	29	2.57955	0.0139671	0.00480118
ZNF552	3	1	4	2	0.3125	14	3.56224	0.0154489	0.00482777
GAPVD1	0	1	1	-1	1	102	0.122234	0.00490595	0.00490595
FBXW7	2	2	4	0	0.6875	161	0.30976	0.00722863	0.00496968
DPY19L3	3	2	5	1	0.5	19	3.28101	0.00996914	0.00498457
MBD5	3	2	5	1	0.5	19	3.28101	0.00996914	0.00498457
KAT6A	11	6	17	5	0.166153	160	1.32471	0.0300394	0.00499114
MAP2K5	5	5	10	0	0.623047	60	2.07797	0.00804567	0.00501283
GOLPH3	1	4	5	-3	0.96875	16	3.8962	0.00523341	0.00506986
PPP6R2	18	26	44	-8	0.912914	838	0.654636	0.00565656	0.00516396
NUP88	2	2	4	0	0.6875	160	0.311696	0.00757436	0.00520737
MCM3AP	6	1	7	5	0.0625	143	0.610314	0.0836127	0.00522579
NUDCD3	6	1	7	5	0.0625	143	0.610314	0.0836127	0.00522579
DDX60	1	5	6	-4	0.984375	23	3.25248	0.00534159	0.00525813
GRAP2	4	13	17	-9	0.993637	404	0.524637	0.00531965	0.0052858
MSI2	1	2	3	-1	0.875	144	0.259747	0.00606254	0.00530472
ZNF343	0	4	4	-4	1	10	4.98714	0.00535526	0.00535526
NCAPG2	1	0	1	1	0.5	89	0.140088	0.0108632	0.0054316
STXBP4	2	1	3	1	0.5	132	0.28336	0.0110316	0.00551581
ARHGAP9	3	0	3	3	0.125	12	3.11696	0.0447924	0.00559905
LCMT1	3	0	3	3	0.125	12	3.11696	0.0447924	0.00559905
ST7L	2	4	6	-2	0.890625	24	3.11696	0.00641909	0.005717
C1orf159	3	2	5	1	0.5	170	0.366701	0.0114862	0.00574312
CDK12	11	7	18	4	0.240341	166	1.35193	0.0241365	0.005801
ZNF780A	8	5	13	3	0.290527	104	1.55848	0.0203016	0.00589818
XPO5	0	1	1	-1	1	99	0.125938	0.00590327	0.00590327
YWHAE	13	6	19	7	0.0835342	311	0.761701	0.0707498	0.00591003
ZNF207	6	3	9	3	0.253906	63	1.78112	0.0234363	0.00595062
ADK	14	12	26	2	0.422509	247	1.3124	0.0141958	0.00599785
WNK1	18	17	35	1	0.5	658	0.663183	0.01209	0.00604501
PARP8	6	6	12	0	0.612793	82	1.82456	0.0098852	0.00605758
PCNT	6	6	12	0	0.612793	82	1.82456	0.0098852	0.00605758
NCOR1	15	17	32	-2	0.701693	304	1.3124	0.0086379	0.00606115
GIGYF2	1	3	4	-2	0.9375	163	0.305959	0.00658076	0.00616946
NT5C3A	4	2	6	2	0.34375	31	2.41313	0.0180589	0.00620774
CD53	1	5	6	-4	0.984375	24	3.11696	0.00641909	0.00631879
TMED2	1	5	6	-4	0.984375	24	3.11696	0.00641909	0.00631879
TAX1BP1	1	1	2	0	0.75	116	0.214963	0.00850342	0.00637757
NCOA2	6	6	12	0	0.612793	83	1.80258	0.0106429	0.00652191
CBL	16	10	26	6	0.16347	287	1.12949	0.0401056	0.00655605
VAV1	8	14	22	-6	0.9331	477	0.575037	0.00707409	0.00660083
MAP2K6	3	0	3	3	0.125	13	2.87719	0.053014	0.00662675
ABLIM1	2	3	5	-1	0.8125	18	3.46329	0.00817242	0.00664009
BBS2	2	3	5	-1	0.8125	18	3.46329	0.00817242	0.00664009
MAP4	11	11	22	0	0.584094	194	1.41388	0.0114001	0.00665874
SPATS2	9	11	20	-2	0.748278	166	1.50215	0.0089723	0.00671377
ZNF607	1	3	4	-2	0.9375	11	4.53376	0.00729882	0.00684264
CBFA2T2	12	8	20	4	0.251722	194	1.28534	0.0272993	0.00687184
SP4	3	3	6	0	0.65625	27	2.77063	0.0104977	0.00688913
CHD4	1	4	5	-3	0.96875	181	0.344416	0.00714625	0.00692293
NARF	5	3	8	2	0.363281	210	0.474965	0.019069	0.00692742
AXIN1	6	8	14	-2	0.788025	101	1.72822	0.00888526	0.00700181
SFMBT1	9	7	16	2	0.40181	135	1.47767	0.0176159	0.00707823
BAZ1A	10	5	15	5	0.150879	149	1.25515	0.0470111	0.00709298
PDIK1L	2	0	2	2	0.25	93	0.268126	0.0283915	0.00709788
ZNF589	2	0	2	2	0.25	93	0.268126	0.0283915	0.00709788
NUP98	3	3	6	0	0.65625	190	0.393721	0.0108445	0.0071167
CD48	3	2	5	1	0.5	21	2.96853	0.0142492	0.00712458
MBNL3	3	1	4	2	0.3125	16	3.11696	0.0228384	0.007137
HBS1L	4	4	8	0	0.636719	225	0.443301	0.0113066	0.00719913
ANKRD13D	2	3	5	-1	0.8125	176	0.3542	0.00888827	0.00722172
FXR2	5	1	6	4	0.109375	138	0.54208	0.066029	0.00722192
ABCA7	6	5	11	1	0.5	77	1.78112	0.0144662	0.00723308
SPAST	0	4	4	-4	1	11	4.53376	0.00729882	0.00729882
ZNF267	4	6	10	-2	0.828125	61	2.04391	0.00883593	0.00731726
UBE2G2	0	1	1	-1	1	95	0.13124	0.00754443	0.00754443
ATF7IP	1	22	23	-21	1	196	1.46306	0.00755303	0.00755303
NSMCE2	5	4	9	1	0.5	234	0.479532	0.0151261	0.00756306
CLEC16A	2	4	6	-2	0.890625	196	0.381669	0.00850239	0.00757244
AHCYL2	3	0	3	3	0.125	94	0.39791	0.0606019	0.00757524
JOSD1	3	0	3	3	0.125	94	0.39791	0.0606019	0.00757524
SAFB	8	8	16	0	0.59819	356	0.560352	0.0128666	0.0076967
INPP5B	3	0	3	3	0.125	14	2.67168	0.0616373	0.00770467
CTDSPL2	6	1	7	5	0.0625	77	1.13344	0.123951	0.00774694
B4GALT5	3	1	4	2	0.3125	133	0.374973	0.0250205	0.00781892
GLCCI1	7	7	14	0	0.604736	107	1.63131	0.0129711	0.00784409
NCOA3	8	6	14	2	0.395264	307	0.568566	0.0199829	0.00789853
FNBP1	24	34	58	-10	0.925997	624	1.15887	0.00853576	0.00790409
GANAB	1	2	3	-1	0.875	136	0.275026	0.00905912	0.00792673
RNF19A	1	6	7	-5	0.992188	216	0.40405	0.00803492	0.00797215
EIF3H	3	3	6	0	0.65625	28	2.67168	0.0121552	0.00797687
ERVK13-1	3	3	6	0	0.65625	28	2.67168	0.0121552	0.00797687
SEC14L1	9	5	14	4	0.211975	280	0.623392	0.0381047	0.00807724
STK39	2	3	5	-1	0.8125	19	3.28101	0.00996914	0.00809993
SOS1	4	4	8	0	0.636719	46	2.16832	0.0127595	0.00812424
MBNL1	7	8	15	-1	0.696381	116	1.61222	0.0116799	0.00813369
WASF2	3	10	13	-7	0.98877	321	0.504928	0.00832915	0.00823561
PSMD1	1	0	1	1	0.5	82	0.152047	0.0165254	0.00826271
SIPA1L1	9	3	12	6	0.072998	161	0.92928	0.113323	0.00827236
HDAC1	7	5	12	2	0.387207	94	1.59164	0.0215579	0.00834735
PPP3CB	4	6	10	-2	0.828125	263	0.474062	0.0102143	0.00845875
ANKRD36	2	2	4	0	0.6875	13	3.83626	0.0123384	0.00848262
BANP	5	7	12	-2	0.806152	83	1.80258	0.0106429	0.00857982
EPB41	15	11	26	4	0.278599	275	1.17878	0.031194	0.0086906
TMEM175	4	2	6	2	0.34375	34	2.20021	0.0253571	0.00871649
LDLRAD4	4	0	4	4	0.0625	36	1.38532	0.139761	0.00873509
AGPAT3	8	4	12	4	0.193848	110	1.36013	0.0452097	0.00876379
NAA16	1	0	1	1	0.5	81	0.153924	0.0175361	0.00876806
UBE2R2	5	2	7	3	0.226562	49	1.78112	0.0389033	0.00881404
CREB1	3	0	3	3	0.125	15	2.49357	0.0705721	0.00882151
QSER1	3	0	3	3	0.125	15	2.49357	0.0705721	0.00882151
ROCK2	5	1	6	4	0.109375	50	1.49614	0.0815562	0.00892021
ENTHD1	8	7	15	1	0.5	124	1.50821	0.0179118	0.00895589
OTUD7B	6	1	7	5	0.0625	88	0.99176	0.143573	0.00897333
ZNF787	1	3	4	-2	0.9375	12	4.15595	0.00962294	0.00902151
HLA-F-AS1	4	0	4	4	0.0625	37	1.34787	0.145172	0.00907324
MSL1	6	1	7	5	0.0625	90	0.969721	0.145609	0.00910055
CLTC	2	8	10	-6	0.989258	266	0.468716	0.00922834	0.0091292
CD226	4	1	5	3	0.1875	31	2.01094	0.0488102	0.0091519
LCP1	4	1	5	3	0.1875	31	2.01094	0.0488102	0.0091519
TOP2A	4	3	7	1	0.5	194	0.449871	0.0183196	0.00915982
ELF1	5	1	6	4	0.109375	129	0.5799	0.0839404	0.00918098
SESN1	5	1	6	4	0.109375	129	0.5799	0.0839404	0.00918098
WAC	6	1	7	5	0.0625	94	0.928456	0.148243	0.00926519
SLBP	1	0	1	1	0.5	80	0.155848	0.0186058	0.00930289
HNRNPUL2	2	6	8	-4	0.964844	229	0.435558	0.0097746	0.00943096
LUZP1	4	6	10	-2	0.828125	64	1.9481	0.0115204	0.0095403
MLLT10	4	6	10	-2	0.828125	64	1.9481	0.0115204	0.0095403
MVP	4	6	10	-2	0.828125	64	1.9481	0.0115204	0.0095403
FBXL20	8	6	14	2	0.395264	119	1.4668	0.0243286	0.0096162
DMC1	7	8	15	-1	0.696381	119	1.57158	0.0138195	0.00962363
ATF2	0	1	1	-1	1	91	0.137009	0.00962471	0.00962471
BBX	4	2	6	2	0.34375	35	2.13734	0.0280889	0.00965557
PPA1	4	0	4	4	0.0625	39	1.27875	0.155286	0.00970534
LRRC8D	2	3	5	-1	0.8125	20	3.11696	0.0119934	0.00974461
RAB28	2	3	5	-1	0.8125	20	3.11696	0.0119934	0.00974461
RNF24	5	9	14	-4	0.910217	104	1.67836	0.0107983	0.00982878
RBM4B	4	0	4	4	0.0625	76	0.656202	0.158234	0.0098896
TXK	3	1	4	2	0.3125	18	2.77063	0.0317013	0.00990665
ASF1B	3	0	3	3	0.125	16	2.33772	0.0797294	0.00996617
NUP188	5	5	10	0	0.623047	249	0.500717	0.0161157	0.0100408
MED1	5	2	7	3	0.226562	51	1.71127	0.0446075	0.0101064
RAB6A	5	1	6	4	0.109375	125	0.598456	0.0925385	0.0101214
PASK	5	3	8	2	0.363281	55	1.8135	0.0279768	0.0101634
TCF20	9	11	20	-2	0.748278	418	0.596547	0.013675	0.0102327
PRKCB	8	12	20	-4	0.868412	172	1.44975	0.0118783	0.0103153
PRR12	11	5	16	6	0.105057	216	0.923544	0.0983625	0.0103336
ASCC1	7	5	12	2	0.387207	264	0.56672	0.0267652	0.0103637
SETD2	23	19	42	4	0.321984	490	1.06867	0.0324203	0.0104388
ATP6V0A1	3	3	6	0	0.65625	30	2.49357	0.0159348	0.0104572
LTBP3	1	0	1	1	0.5	78	0.159844	0.0209349	0.0104675
SMAP1	2	2	4	0	0.6875	14	3.56224	0.0154489	0.0106211
ARID4B	10	12	22	-2	0.738266	200	1.37146	0.0145002	0.010705
CBX5	9	5	14	4	0.211975	266	0.656202	0.0506593	0.0107385
GATAD2B	12	17	29	-5	0.867535	279	1.29594	0.0123969	0.0107548
SLFN5	2	4	6	-2	0.890625	28	2.67168	0.0121552	0.0108257
PAFAH1B2	4	1	5	3	0.1875	33	1.88907	0.0578192	0.0108411
OTUD5	0	1	1	-1	1	89	0.140088	0.0108632	0.0108632
PRPF4B	0	1	1	-1	1	89	0.140088	0.0108632	0.0108632
RABEP1	16	13	29	3	0.355536	513	0.70481	0.0306355	0.010892
STIP1	4	1	5	3	0.1875	127	0.49086	0.0581726	0.0109074
MPZL3	2	3	5	-1	0.8125	166	0.375537	0.0135808	0.0110344
NUP62	7	3	10	4	0.171875	197	0.632885	0.0642253	0.0110387
HERC3	3	0	3	3	0.125	17	2.20021	0.0890234	0.0111279
RABGEF1	3	0	3	3	0.125	17	2.20021	0.0890234	0.0111279
RYR1	0	2	2	-2	1	111	0.224646	0.0111399	0.0111399
DENND1B	3	6	9	-3	0.910156	55	2.04019	0.0122423	0.0111424
LNPEP	3	6	9	-3	0.910156	55	2.04019	0.0122423	0.0111424
DDX6	12	12	24	0	0.58059	232	1.28978	0.0191993	0.0111469
ADCY9	4	0	4	4	0.0625	45	1.10825	0.179106	0.0111941
SNX6	3	2	5	1	0.5	24	2.59747	0.0224106	0.0112053
QKI	3	1	4	2	0.3125	19	2.62481	0.0366354	0.0114486
RB1CC1	3	1	4	2	0.3125	19	2.62481	0.0366354	0.0114486
BCL2	1	1	2	0	0.75	105	0.237483	0.0153207	0.0114906
PACS1	62	73	135	-11	0.849159	1673	1.00607	0.0135954	0.0115446
RAB8B	4	1	5	3	0.1875	125	0.498714	0.0620108	0.011627
MORC2	4	2	6	2	0.34375	37	2.02181	0.0339735	0.0116784
ZSWIM5	4	0	4	4	0.0625	48	1.03899	0.187033	0.0116896
TESK2	3	3	6	0	0.65625	31	2.41313	0.0180589	0.0118511
EYA3	4	13	17	-9	0.993637	375	0.565209	0.0119771	0.0119009
KIAA0355	8	5	13	3	0.290527	120	1.35068	0.0414866	0.012053
USP4	3	11	14	-8	0.99353	106	1.6467	0.0122175	0.0121384
STPG1	4	0	4	4	0.0625	53	0.940969	0.194331	0.0121457
WWP2	3	6	9	-3	0.910156	56	2.00376	0.0134028	0.0121986
PRPSAP1	2	1	3	1	0.5	115	0.325248	0.0246547	0.0123274
SGTB	0	4	4	-4	1	13	3.83626	0.0123384	0.0123384
ARIH2	9	12	21	-3	0.808345	429	0.610314	0.015301	0.0123685
ATF6	5	8	13	-3	0.866577	98	1.6539	0.0144082	0.0124858
ATXN1	7	10	17	-3	0.833847	143	1.48219	0.0150307	0.0125333
MAP3K5	2	0	2	2	0.25	81	0.307848	0.0508745	0.0127186
C2CD3	16	10	26	6	0.16347	360	0.900455	0.077961	0.0127443
LRCH1	4	2	6	2	0.34375	38	1.96861	0.0371135	0.0127578
OSBPL9	1	6	7	-5	0.992188	37	2.35878	0.0128589	0.0127584
ARFGAP3	1	1	2	0	0.75	103	0.242094	0.0170136	0.0127602
ZC3H8	1	1	2	0	0.75	103	0.242094	0.0170136	0.0127602
GLE1	0	3	3	-3	1	129	0.28995	0.012765	0.012765
RPAP3	2	2	4	0	0.6875	140	0.356224	0.0186048	0.0127908
TOX	3	2	5	1	0.5	25	2.49357	0.0255857	0.0127929
PPME1	6	8	14	-2	0.788025	111	1.57252	0.0162834	0.0128317
SUFU	4	4	8	0	0.636719	51	1.95574	0.0203633	0.0129657
RORA	4	4	8	0	0.636719	208	0.479532	0.0203848	0.0129794
ATP2B4	0	1	1	-1	1	86	0.144975	0.0130136	0.0130136
ARHGAP18	2	2	4	0	0.6875	15	3.32476	0.0189518	0.0130294
RABEP2	2	2	4	0	0.6875	15	3.32476	0.0189518	0.0130294
P4HB	0	2	2	-2	1	108	0.230886	0.0130742	0.0130742
RNF157	26	20	46	6	0.230696	668	0.858564	0.0566972	0.0130798
ACAP1	1	0	1	1	0.5	74	0.168484	0.0264512	0.0132256
STAU1	2	4	6	-2	0.890625	182	0.411028	0.0148601	0.0132348
LIG1	3	5	8	-2	0.855469	48	2.07797	0.015542	0.0132957
PAM	3	3	6	0	0.65625	32	2.33772	0.0203387	0.0133472
RASGRP1	1	1	2	0	0.75	102	0.244467	0.0179239	0.0134429
PPP4R1	3	0	3	3	0.125	19	1.96861	0.1077	0.0134625
PGAP1	4	1	5	3	0.1875	36	1.73164	0.0720635	0.0135119
PAPOLA	1	2	3	-1	0.875	125	0.299228	0.0154678	0.0135343
CREBBP	20	17	37	3	0.371415	431	1.07033	0.0369159	0.0137111
CEP41	5	1	6	4	0.109375	62	1.20657	0.125539	0.0137309
TIA1	7	3	10	4	0.171875	102	1.22234	0.0801584	0.0137772
NAA15	0	2	2	-2	1	107	0.233044	0.0137863	0.0137863
RELA	2	0	2	2	0.25	79	0.315642	0.0558472	0.0139618
AGO3	2	8	10	-6	0.989258	253	0.4928	0.0141907	0.0140383
MGA	13	8	21	5	0.191655	332	0.788629	0.0732571	0.0140401
LMAN2	4	4	8	0	0.636719	52	1.91813	0.0221419	0.0140982
CSNK1D	3	10	13	-7	0.98877	303	0.534924	0.0142848	0.0141244
B3GNTL1	1	2	3	-1	0.875	124	0.301641	0.0162209	0.0141933
RERE	17	19	36	-2	0.69114	642	0.699131	0.0205404	0.0141963
ICAM2	0	5	5	-5	1	21	2.96853	0.0142492	0.0142492
SIN3A	10	14	24	-4	0.846272	228	1.3124	0.0168416	0.0142526
DCK	1	3	4	-2	0.9375	14	3.56224	0.0154489	0.0144833
VAV3	3	2	5	1	0.5	26	2.39766	0.0289778	0.0144889
KIAA2026	3	0	3	3	0.125	76	0.492152	0.116273	0.0145341
SF3A2	0	2	2	-2	1	106	0.235242	0.0145346	0.0145346
PBX4	5	4	9	1	0.5	213	0.52681	0.0292124	0.0146062
USP25	6	2	8	4	0.144531	83	1.20172	0.101331	0.0146455
POLD1	1	3	4	-2	0.9375	144	0.346329	0.0156357	0.0146584
DNM2	9	6	15	3	0.303619	150	1.24678	0.0483813	0.0146895
KIAA1551	3	1	4	2	0.3125	21	2.37483	0.0473767	0.0148052
ST3GAL5	3	1	4	2	0.3125	21	2.37483	0.0473767	0.0148052
CORO1C	1	0	1	1	0.5	72	0.173164	0.0297006	0.0148503
PCGF3	1	0	1	1	0.5	72	0.173164	0.0297006	0.0148503
EHD4	1	1	2	0	0.75	100	0.249357	0.0198817	0.0149113
ACOT8	2	1	3	1	0.5	10	3.74035	0.0299131	0.0149566
RAB9A	2	1	3	1	0.5	10	3.74035	0.0299131	0.0149566
UBR2	16	21	37	-5	0.837996	392	1.17681	0.0180208	0.0151013
JAK1	2	5	7	-3	0.9375	39	2.23782	0.0161082	0.0151015
PPP1R16A	5	3	8	2	0.363281	61	1.63513	0.0416817	0.0151422
CANX	3	6	9	-3	0.910156	231	0.48576	0.0166968	0.0151967
STAM	4	4	8	0	0.636719	53	1.88194	0.0240048	0.0152843
VRK3	0	2	2	-2	1	105	0.237483	0.0153207	0.0153207
RASGRF2	4	1	5	3	0.1875	38	1.64051	0.0818315	0.0153434
PRKCA	7	3	10	4	0.171875	179	0.696527	0.089437	0.015372
ARID1A	15	13	28	2	0.425277	487	0.716837	0.0362913	0.0154338
STARD13	0	4	4	-4	1	14	3.56224	0.0154489	0.0154489
ZNF573	0	4	4	-4	1	14	3.56224	0.0154489	0.0154489
ZFAND3	10	8	18	2	0.407265	180	1.24678	0.0380446	0.0154942
STIM1	10	10	20	0	0.588099	193	1.292	0.0264459	0.0155528
PREX1	1	0	1	1	0.5	71	0.175603	0.0314629	0.0157315
PHKB	3	6	9	-3	0.910156	59	1.90187	0.0172934	0.0157397
ZNF276	3	6	9	-3	0.910156	59	1.90187	0.0172934	0.0157397
CTIF	3	0	3	3	0.125	21	1.78112	0.126012	0.0157515
SMG1P1	3	0	3	3	0.125	21	1.78112	0.126012	0.0157515
RFX2	3	1	4	2	0.3125	115	0.433664	0.050776	0.0158675
NLK	10	8	18	2	0.407265	181	1.2399	0.0391296	0.0159361
SPTBN1	2	4	6	-2	0.890625	31	2.41313	0.0180589	0.0160837
POLA2	10	9	19	1	0.5	363	0.652587	0.0321939	0.0160969
LSM4	0	7	7	-7	1	39	2.23782	0.0161082	0.0161082
SIK2	4	1	5	3	0.1875	39	1.59844	0.0867411	0.016264
CIC	3	2	5	1	0.5	27	2.30886	0.0325775	0.0162888
HSF5	4	6	10	-2	0.828125	71	1.75603	0.0197049	0.0163182
RALGAPB	4	6	10	-2	0.828125	71	1.75603	0.0197049	0.0163182
GLS	8	7	15	1	0.5	138	1.3552	0.0327084	0.0163542
USP36	3	1	4	2	0.3125	114	0.437468	0.0526739	0.0164606
TONSL	0	1	1	-1	1	82	0.152047	0.0165254	0.0165254
CD44	4	1	5	3	0.1875	113	0.551674	0.0884313	0.0165809
C17orf99	3	1	4	2	0.3125	22	2.26688	0.0531224	0.0166008
CARF	3	1	4	2	0.3125	22	2.26688	0.0531224	0.0166008
BCL2L13	3	3	6	0	0.65625	34	2.20021	0.0253571	0.0166406
KIAA1109	8	5	13	3	0.290527	130	1.24678	0.05739	0.0166734
DICER1	2	0	2	2	0.25	75	0.332476	0.067035	0.0167588
PHTF2	4	3	7	1	0.5	47	1.85691	0.0335349	0.0167674
XPO1	2	5	7	-3	0.9375	40	2.18187	0.0179027	0.0167838
STK11	4	4	8	0	0.636719	200	0.498714	0.0264203	0.0168223
TTF2	3	0	3	3	0.125	22	1.70016	0.134871	0.0168589
WBP11	3	0	3	3	0.125	22	1.70016	0.134871	0.0168589
RPS10ûNUDT3	10	11	21	-1	0.668188	204	1.28345	0.0253569	0.0169432
CASK	4	1	5	3	0.1875	112	0.5566	0.0908681	0.0170378
BLM	9	8	17	1	0.5	330	0.642283	0.0342533	0.0171267
ANAPC5	1	2	3	-1	0.875	120	0.311696	0.0195793	0.0171319
ZFP91-CNTF	7	3	10	4	0.171875	112	1.1132	0.099799	0.017153
STK17A	5	1	6	4	0.109375	77	0.97152	0.157342	0.0172093
PTPN4	6	4	10	2	0.376953	86	1.44975	0.045763	0.0172505
SACM1L	4	3	7	1	0.5	175	0.498714	0.034729	0.0173645
CEP85	5	1	6	4	0.109375	89	0.840529	0.158855	0.0173748
PPFIA1	2	0	2	2	0.25	74	0.336969	0.0701052	0.0175263
FAM126A	5	1	6	4	0.109375	86	0.869849	0.160311	0.017534
DNAJC5	6	9	15	-3	0.849121	127	1.47258	0.0206816	0.0175612
MAP4K4	6	3	9	3	0.253906	84	1.33584	0.0693863	0.0176176
DIP2A	20	16	36	4	0.30886	550	0.816077	0.0571128	0.0176399
LUC7L	7	9	16	-2	0.772751	333	0.599055	0.0229624	0.0177442
UQCC1	0	2	2	-2	1	102	0.244467	0.0179239	0.0179239
BUB1B	2	2	4	0	0.6875	132	0.377813	0.0260793	0.0179295
ANKRD13C	3	0	3	3	0.125	23	1.62624	0.143461	0.0179326
BRCA2	3	0	3	3	0.125	23	1.62624	0.143461	0.0179326
CUL2	3	0	3	3	0.125	23	1.62624	0.143461	0.0179326
DDI2	3	0	3	3	0.125	69	0.54208	0.143657	0.0179572
SPEF2	4	1	5	3	0.1875	110	0.56672	0.0958295	0.017968
ARHGAP15	6	6	12	0	0.612793	100	1.49614	0.0294776	0.0180637
YLPM1	5	2	7	3	0.226562	145	0.601896	0.079851	0.0180912
ERC1	11	7	18	4	0.240341	215	1.04382	0.0760056	0.0182673
PRKAR1B	2	0	2	2	0.25	73	0.341585	0.0732892	0.0183223
GOLPH3L	8	6	14	2	0.395264	136	1.28345	0.0467045	0.0184606
SLC30A7	6	2	8	4	0.144531	96	1.03899	0.12793	0.0184899
AMD1	2	1	3	1	0.5	11	3.40032	0.0370629	0.0185314
DNAJB11	2	1	3	1	0.5	11	3.40032	0.0370629	0.0185314
LMTK2	2	1	3	1	0.5	11	3.40032	0.0370629	0.0185314
MTIF3	2	1	3	1	0.5	11	3.40032	0.0370629	0.0185314
SCFD2	2	1	3	1	0.5	11	3.40032	0.0370629	0.0185314
PIGX	0	1	1	-1	1	80	0.155848	0.0186058	0.0186058
ATG5	2	3	5	-1	0.8125	153	0.407446	0.0229243	0.018626
RAP1GAP2	2	2	4	0	0.6875	17	2.93361	0.0270946	0.0186275
SMARCA2	1	0	1	1	0.5	68	0.183351	0.0373573	0.0186787
TCF3	7	3	10	4	0.171875	164	0.760234	0.109149	0.01876
ZNF136	5	2	7	3	0.226562	63	1.38532	0.0829102	0.0187843
TALDO1	4	8	12	-4	0.927002	93	1.60875	0.0203687	0.0188818
C19orf57	0	4	4	-4	1	15	3.32476	0.0189518	0.0189518
ZNF266	3	0	3	3	0.125	24	1.55848	0.151734	0.0189667
C19orf47	4	1	5	3	0.1875	42	1.48427	0.101355	0.0190041
NF2	4	1	5	3	0.1875	42	1.48427	0.101355	0.0190041
UBR4	3	8	11	-5	0.967285	259	0.529522	0.0196879	0.0190438
PIAS1	9	5	14	4	0.211975	167	1.04521	0.0899029	0.0190572
PCBP2	4	3	7	1	0.5	172	0.507412	0.0381467	0.0190733
SYCE2	2	0	2	2	0.25	72	0.346329	0.0765891	0.0191473
MYCBP2	8	9	17	-1	0.685471	158	1.34148	0.0279907	0.0191868
HTT	3	5	8	-2	0.855469	205	0.48655	0.0224992	0.0192474
USP24	1	1	2	0	0.75	95	0.262481	0.0256715	0.0192536
ASXL2	5	5	10	0	0.623047	227	0.549244	0.0309026	0.0192538
SMARCE1	6	8	14	-2	0.788025	299	0.583779	0.0244922	0.0193005
SMAP2	2	4	6	-2	0.890625	172	0.434925	0.0216713	0.019301
MAN1B1	2	3	5	-1	0.8125	152	0.410126	0.0238324	0.0193638
MAPK14	10	7	17	3	0.314529	187	1.13344	0.0615653	0.0193641
TRIM37	7	4	11	3	0.274414	206	0.665759	0.0706836	0.0193966
YY1	3	0	3	3	0.125	66	0.56672	0.155858	0.0194823
NSMCE1	5	6	11	-1	0.725586	87	1.57639	0.0270834	0.0196513
SUN1	0	1	1	-1	1	79	0.157821	0.0197376	0.0197376
POLRMT	1	0	1	1	0.5	67	0.186087	0.0395412	0.0197706
ZNF512	0	2	2	-2	1	100	0.249357	0.0198817	0.0198817
NAP1L4	4	1	5	3	0.1875	106	0.588106	0.106046	0.0198836
UXS1	3	0	3	3	0.125	25	1.49614	0.159649	0.0199562
RBBP6	8	5	13	3	0.290527	137	1.18308	0.0687463	0.0199727
ERCC6L2	6	3	9	3	0.253906	173	0.648616	0.0788782	0.0200277
UNKL	2	1	3	1	0.5	104	0.359649	0.0400973	0.0200486
SATB1	4	5	9	-1	0.746094	65	1.72632	0.026906	0.0200744
SUGP1	3	2	5	1	0.5	29	2.14963	0.0403544	0.0201772
ARFGEF1	0	9	9	-9	1	61	1.83952	0.0202296	0.0202296
BRIP1	5	2	7	3	0.226562	140	0.623392	0.0893591	0.0202454
PRR3	2	4	6	-2	0.890625	33	2.26688	0.0227723	0.0202816
BMP2K	3	3	6	0	0.65625	36	2.07797	0.030963	0.0203195
ST6GALNAC6	3	1	4	2	0.3125	24	2.07797	0.0651976	0.0203743
CDC27	9	6	15	3	0.303619	263	0.711094	0.0672982	0.020433
MRPS6	7	3	10	4	0.171875	126	0.989511	0.118914	0.0204383
KMT2A	12	8	20	4	0.251722	305	0.817563	0.0820284	0.0206484
EVL	1	3	4	-2	0.9375	136	0.366701	0.0220655	0.0206864
ERN1	9	6	15	3	0.303619	262	0.713808	0.0682803	0.0207312
GAB3	4	7	11	-3	0.886719	253	0.54208	0.0233834	0.0207345
HMBOX1	7	6	13	1	0.5	120	1.35068	0.0414866	0.0207433
NIN	4	1	5	3	0.1875	44	1.4168	0.110831	0.0207809
USP42	4	1	5	3	0.1875	44	1.4168	0.110831	0.0207809
MICA	2	3	5	-1	0.8125	25	2.49357	0.0255857	0.0207884
NFKBIL1	7	3	10	4	0.171875	129	0.966499	0.121372	0.0208608
ZNF251	8	5	13	3	0.290527	232	0.698629	0.0718431	0.0208724
SNRPA	2	0	2	2	0.25	70	0.356224	0.0835436	0.0208859
DIDO1	3	6	9	-3	0.910156	221	0.50774	0.0229501	0.0208882
MICU2	3	0	3	3	0.125	26	1.4386	0.167173	0.0208966
ATAD1	1	0	1	1	0.5	66	0.188907	0.0418435	0.0209217
GON4L	8	4	12	4	0.193848	152	0.984303	0.108256	0.0209851
BRD4	11	12	23	-1	0.66118	423	0.67792	0.0317588	0.0209983
SRCAP	7	3	10	4	0.171875	149	0.836768	0.122467	0.021049
NARFL	2	2	4	0	0.6875	128	0.38962	0.0307102	0.0211132
RCAN3	0	4	4	-4	1	137	0.364025	0.0211509	0.0211509
USP10	1	1	2	0	0.75	93	0.268126	0.0283915	0.0212936
ABCC1	6	3	9	3	0.253906	90	1.24678	0.0840127	0.0213314
ETV6	6	3	9	3	0.253906	90	1.24678	0.0840127	0.0213314
ZNF420	1	3	4	-2	0.9375	16	3.11696	0.0228384	0.021411
PIEZO1	7	3	10	4	0.171875	142	0.878017	0.124959	0.0214773
ATP13A3	3	0	3	3	0.125	62	0.603283	0.172066	0.0215082
CEACAM21	12	19	31	-7	0.925194	327	1.18197	0.0234757	0.0217196
SH2D3A	3	0	3	3	0.125	27	1.38532	0.174275	0.0217844
CENPC	2	2	4	0	0.6875	18	2.77063	0.0317013	0.0217946
DDX19B	2	2	4	0	0.6875	18	2.77063	0.0317013	0.0217946
TPCN1	2	2	4	0	0.6875	18	2.77063	0.0317013	0.0217946
ZNF292	3	0	3	3	0.125	61	0.613173	0.176041	0.0220051
SP1	11	7	18	4	0.240341	264	0.85008	0.0915837	0.0220113
THRAP3	0	4	4	-4	1	136	0.366701	0.0220655	0.0220655
GSK3B	3	4	7	-1	0.773438	45	1.93944	0.0285427	0.022076
SART1	1	0	1	1	0.5	65	0.191813	0.0442696	0.0221348
SETX	6	6	12	0	0.612793	252	0.593707	0.0361804	0.0221711
USP20	0	1	1	-1	1	77	0.16192	0.0222012	0.0222012
TMEM123	3	2	5	1	0.5	30	2.07797	0.0445049	0.0222524
ZC3H7A	2	8	10	-6	0.989258	238	0.523859	0.0225565	0.0223142
MIOS	3	1	4	2	0.3125	25	1.99485	0.0714573	0.0223304
MTPN	3	1	4	2	0.3125	25	1.99485	0.0714573	0.0223304
UBA5	3	1	4	2	0.3125	25	1.99485	0.0714573	0.0223304
ZNF644	3	1	4	2	0.3125	25	1.99485	0.0714573	0.0223304
RNPS1	8	7	15	1	0.5	287	0.651629	0.0446957	0.0223478
ANXA6	2	1	3	1	0.5	12	3.11696	0.0447924	0.0223962
EXOC6B	2	1	3	1	0.5	12	3.11696	0.0447924	0.0223962
IMMP1L	2	1	3	1	0.5	12	3.11696	0.0447924	0.0223962
ZFAND4	2	1	3	1	0.5	12	3.11696	0.0447924	0.0223962
ZHX3	2	1	3	1	0.5	12	3.11696	0.0447924	0.0223962
REV3L	5	2	7	3	0.226562	68	1.28345	0.0989203	0.0224116
FAM192A	4	1	5	3	0.1875	46	1.3552	0.119946	0.0224899
NLRP1	4	1	5	3	0.1875	46	1.3552	0.119946	0.0224899
IL4I1	3	0	3	3	0.125	60	0.623392	0.179963	0.0224954
CCDC91	6	3	9	3	0.253906	92	1.21968	0.0887264	0.0225282
SLC25A20	3	0	3	3	0.125	28	1.33584	0.180932	0.0226165
RSRC2	7	6	13	1	0.5	257	0.630669	0.0453355	0.0226677
PTTG1IP	2	0	2	2	0.25	68	0.366701	0.0909807	0.0227452
CLPB	3	2	5	1	0.5	134	0.465218	0.0460745	0.0230372
KIF2C	1	0	1	1	0.5	64	0.19481	0.0468252	0.0234126
TLN1	1	0	1	1	0.5	64	0.19481	0.0468252	0.0234126
FAM193A	2	3	5	-1	0.8125	147	0.424076	0.0288464	0.0234377
METTL16	7	5	12	2	0.387207	228	0.656202	0.0607479	0.023522
TMED10	2	3	5	-1	0.8125	26	2.39766	0.0289778	0.0235444
ZNF175	2	3	5	-1	0.8125	26	2.39766	0.0289778	0.0235444
MLXIP	1	2	3	-1	0.875	113	0.331005	0.0269937	0.0236195
TSC1	2	0	2	2	0.25	67	0.372174	0.094883	0.0237207
LRRC37A4P	1	6	7	-5	0.992188	43	2.02965	0.0239598	0.0237726
AMMECR1	4	3	7	1	0.5	52	1.67836	0.0475709	0.0237855
DENND4A	3	13	16	-10	0.99791	331	0.602675	0.0240649	0.0240146
FAR1	3	0	3	3	0.125	30	1.24678	0.192842	0.0241052
LARP4	5	3	8	2	0.363281	167	0.597262	0.0663843	0.0241162
CARD11	7	5	12	2	0.387207	120	1.24678	0.0627641	0.0243027
DEPDC5	4	5	9	-1	0.746094	68	1.65016	0.0325774	0.0243058
CCDC66	3	1	4	2	0.3125	26	1.91813	0.0778179	0.0243181
TP53	3	3	6	0	0.65625	38	1.96861	0.0371135	0.0243558
AGFG2	3	4	7	-1	0.773438	178	0.490308	0.0315525	0.0244039
TET3	3	2	5	1	0.5	31	2.01094	0.0488102	0.0244051
CHD2	1	3	4	-2	0.9375	132	0.377813	0.0260793	0.0244494
SMARCC1	13	15	28	-2	0.714206	491	0.710997	0.0342627	0.0244707
R3HDM2	9	17	26	-8	0.962241	267	1.2141	0.0256726	0.0247032
RUFY1	2	0	2	2	0.25	66	0.377813	0.0989085	0.0247271
FOXJ3	5	6	11	-1	0.725586	239	0.573834	0.0340823	0.0247296
CD4	2	1	3	1	0.5	99	0.377813	0.0494841	0.024742
PRKDC	2	1	3	1	0.5	99	0.377813	0.0494841	0.024742
ANKLE2	1	0	1	1	0.5	63	0.197902	0.0495164	0.0247582
CRLF3	1	0	1	1	0.5	63	0.197902	0.0495164	0.0247582
ACBD3	3	0	3	3	0.125	31	1.20657	0.198071	0.0247588
EIF2B3	3	5	8	-2	0.855469	197	0.506308	0.0290243	0.0248294
BRD2	0	1	1	-1	1	75	0.166238	0.0249555	0.0249555
PHF3	1	5	6	-4	0.984375	34	2.20021	0.0253571	0.0249609
NR3C1	4	4	8	0	0.636719	60	1.66238	0.0392297	0.0249783
PUS10	2	2	4	0	0.6875	19	2.62481	0.0366354	0.0251869
USP22	2	2	4	0	0.6875	19	2.62481	0.0366354	0.0251869
TTC3	4	1	5	3	0.1875	95	0.656202	0.134819	0.0252785
HERC4	4	7	11	-3	0.886719	88	1.55848	0.0285893	0.0253507
RPSAP58	1	3	4	-2	0.9375	17	2.93361	0.0270946	0.0254011
PIK3R1	4	1	5	3	0.1875	50	1.24678	0.13666	0.0256238
CCNL2	4	3	7	1	0.5	162	0.538734	0.0513408	0.0256704
BRAF	5	2	7	3	0.226562	73	1.19555	0.113627	0.0257435
MAST3	2	1	3	1	0.5	98	0.381669	0.051564	0.025782
FNBP4	3	0	3	3	0.125	33	1.13344	0.207049	0.0258811
GYS1	3	4	7	-1	0.773438	47	1.85691	0.0335349	0.0259371
LRRC8B	3	0	3	3	0.125	52	0.719299	0.207767	0.0259709
BCKDHA	1	2	3	-1	0.875	10	3.74035	0.0299131	0.026174
DHX40	1	2	3	-1	0.875	10	3.74035	0.0299131	0.026174
LINC00578	1	2	3	-1	0.875	10	3.74035	0.0299131	0.026174
SGK3	1	2	3	-1	0.875	10	3.74035	0.0299131	0.026174
ZW10	1	2	3	-1	0.875	10	3.74035	0.0299131	0.026174
ATR	1	0	1	1	0.5	62	0.201094	0.0523489	0.0261745
C11orf65	3	1	4	2	0.3125	27	1.84709	0.0842444	0.0263264
FOPNL	4	1	5	3	0.1875	51	1.22234	0.140457	0.0263356
ITK	4	1	5	3	0.1875	51	1.22234	0.140457	0.0263356
UBASH3A	4	1	5	3	0.1875	51	1.22234	0.140457	0.0263356
HECTD4	6	3	9	3	0.253906	99	1.13344	0.103986	0.0264028
PHLDB3	2	3	5	-1	0.8125	27	2.30886	0.0325775	0.0264692
SDHA	2	3	5	-1	0.8125	27	2.30886	0.0325775	0.0264692
ARL8B	2	1	3	1	0.5	13	2.87719	0.053014	0.026507
GDE1	2	1	3	1	0.5	13	2.87719	0.053014	0.026507
ST3GAL2	2	1	3	1	0.5	13	2.87719	0.053014	0.026507
RPA1	4	7	11	-3	0.886719	244	0.562075	0.0299145	0.0265257
SCAPER	9	7	16	2	0.40181	177	1.12704	0.0663849	0.0266741
ZNF546	4	2	6	2	0.34375	49	1.52667	0.0776092	0.0266782
SRBD1	3	0	3	3	0.125	35	1.06867	0.214057	0.0267571
CABIN1	2	2	4	0	0.6875	122	0.408782	0.038953	0.0267802
TRABD	2	0	2	2	0.25	64	0.38962	0.10733	0.0268324
RSBN1	2	1	3	1	0.5	97	0.385603	0.0537146	0.0268573
NUCB1	0	2	2	-2	1	94	0.265273	0.0270003	0.0270003
WRAP53	0	4	4	-4	1	17	2.93361	0.0270946	0.0270946
ZNF275	0	4	4	-4	1	17	2.93361	0.0270946	0.0270946
DAP3	3	0	3	3	0.125	36	1.03899	0.216835	0.0271044
CPSF1	2	3	5	-1	0.8125	143	0.435939	0.0334678	0.0271926
PPP1R2	3	0	3	3	0.125	48	0.77924	0.217624	0.027203
MARK2	14	12	26	2	0.422509	321	1.00986	0.0645784	0.027285
IQGAP2	3	1	4	2	0.3125	99	0.503751	0.0877283	0.0274151
SRRM2	1	5	6	-4	0.984375	165	0.453376	0.0278868	0.0274511
HIRA	5	2	7	3	0.226562	76	1.14835	0.12151	0.0275296
TP53BP2	3	0	3	3	0.125	46	0.81312	0.221037	0.0276296
DOT1L	3	7	10	-4	0.945312	229	0.544447	0.0292326	0.0276339
SON	1	3	4	-2	0.9375	129	0.3866	0.0294911	0.0276479
UBE2B	1	5	6	-4	0.984375	35	2.13734	0.0280889	0.02765
PLEC	6	13	19	-7	0.968216	369	0.641976	0.0286003	0.0276913
EFTUD2	3	0	3	3	0.125	45	0.831189	0.222296	0.027787
PICALM	7	6	13	1	0.5	129	1.25645	0.0557619	0.0278809
SYCP2	3	0	3	3	0.125	43	0.869849	0.223824	0.027978
CIZ1	3	0	3	3	0.125	41	0.912281	0.223903	0.0279879
UBE3A	3	0	3	3	0.125	42	0.89056	0.224054	0.0280067
TTC37	0	6	6	-6	1	35	2.13734	0.0280889	0.0280889
STK38	2	10	12	-8	0.996826	262	0.571046	0.0281944	0.028105
EPS15	4	10	14	-6	0.971313	123	1.4191	0.0290233	0.0281907
NUP214	6	7	13	-1	0.709473	263	0.616281	0.0398169	0.028249
PAG1	3	1	4	2	0.3125	98	0.508892	0.090492	0.0282788
RBM6	10	12	22	-2	0.738266	397	0.690913	0.0384521	0.0283879
CHKA	6	4	10	2	0.376953	100	1.24678	0.0758834	0.0286045
CSGALNACT1	2	5	7	-3	0.9375	179	0.487569	0.0305459	0.0286368
H2AFV	1	1	2	0	0.75	87	0.286617	0.0381871	0.0286403
PPM1D	2	2	4	0	0.6875	20	2.49357	0.0418704	0.0287859
DENND5A	4	1	5	3	0.1875	55	1.13344	0.15385	0.0288469
RBM33	4	1	5	3	0.1875	87	0.716543	0.154018	0.0288784
SPECC1	3	2	5	1	0.5	33	1.88907	0.0578192	0.0289096
FYN	4	5	9	-1	0.746094	71	1.58043	0.0387586	0.0289175
ZNF431	0	5	5	-5	1	26	2.39766	0.0289778	0.0289778
ATP11B	2	6	8	-4	0.964844	56	1.78112	0.0300817	0.0290241
SLC2A1	2	0	2	2	0.25	62	0.402188	0.11624	0.02906
NUP50	2	1	3	1	0.5	95	0.393721	0.0582325	0.0291162
CARD8	12	26	38	-14	0.993074	646	0.733402	0.029386	0.0291825
NPTN	4	1	5	3	0.1875	56	1.1132	0.156719	0.0293849
ANXA4	4	2	6	2	0.34375	51	1.4668	0.0854984	0.0293901
RSPRY1	6	7	13	-1	0.709473	120	1.35068	0.0414866	0.0294336
MIB1	2	3	5	-1	0.8125	28	2.2264	0.0363739	0.0295538
PHF8	2	3	5	-1	0.8125	28	2.2264	0.0363739	0.0295538
SNX32	2	3	5	-1	0.8125	28	2.2264	0.0363739	0.0295538
ZNF700	2	3	5	-1	0.8125	28	2.2264	0.0363739	0.0295538
SLAMF1	0	1	1	-1	1	72	0.173164	0.0297006	0.0297006
TLK2	0	1	1	-1	1	72	0.173164	0.0297006	0.0297006
EXT2	1	3	4	-2	0.9375	18	2.77063	0.0317013	0.0297199
SNX1	1	3	4	-2	0.9375	18	2.77063	0.0317013	0.0297199
SOS2	4	4	8	0	0.636719	63	1.58322	0.0467557	0.0297702
PDCD1LG2	0	3	3	-3	1	10	3.74035	0.0299131	0.0299131
RNF144A	0	3	3	-3	1	10	3.74035	0.0299131	0.0299131
URGCP	0	3	3	-3	1	10	3.74035	0.0299131	0.0299131
TANK	4	3	7	1	0.5	56	1.55848	0.060012	0.030006
RAF1	1	1	2	0	0.75	86	0.28995	0.0400852	0.0300639
HNRNPR	4	6	10	-2	0.828125	221	0.564156	0.0363352	0.0300901
FOXK1	2	4	6	-2	0.890625	37	2.02181	0.0339735	0.0302576
MCU	2	4	6	-2	0.890625	37	2.02181	0.0339735	0.0302576
PRMT7	1	5	6	-4	0.984375	36	2.07797	0.030963	0.0304792
MAP4K5	5	2	7	3	0.226562	82	1.06433	0.134587	0.0304925
SLC38A10	2	5	7	-3	0.9375	177	0.493078	0.032585	0.0305484
PANK2	4	1	5	3	0.1875	59	1.0566	0.16411	0.0307707
CHMP2B	2	1	3	1	0.5	14	2.67168	0.0616373	0.0308187
LIMD1	2	1	3	1	0.5	14	2.67168	0.0616373	0.0308187
TNF	2	1	3	1	0.5	14	2.67168	0.0616373	0.0308187
TTK	2	1	3	1	0.5	14	2.67168	0.0616373	0.0308187
TTL	2	1	3	1	0.5	14	2.67168	0.0616373	0.0308187
PHF10	1	0	1	1	0.5	59	0.211319	0.0617577	0.0308789
RHOT2	1	0	1	1	0.5	59	0.211319	0.0617577	0.0308789
TMEM62	1	0	1	1	0.5	59	0.211319	0.0617577	0.0308789
USP47	9	6	15	3	0.303619	203	0.921269	0.101728	0.0308867
SERINC5	4	1	5	3	0.1875	81	0.76962	0.165588	0.0310477
RACGAP1	4	2	6	2	0.34375	126	0.593707	0.0903605	0.0310614
TRAF3	4	2	6	2	0.34375	126	0.593707	0.0903605	0.0310614
OGDH	7	8	15	-1	0.696381	287	0.651629	0.0446957	0.0311252
TBC1D2B	4	4	8	0	0.636719	179	0.557222	0.0489607	0.0311742
PHF20L1	2	2	4	0	0.6875	118	0.422639	0.0454013	0.0312134
MAPKAP1	4	9	13	-5	0.953857	114	1.42177	0.0327263	0.0312163
SLC9A7	5	2	7	3	0.226562	113	0.772344	0.137929	0.0312495
EFCAB7	2	0	2	2	0.25	10	2.49357	0.12531	0.0313274
GNE	2	0	2	2	0.25	10	2.49357	0.12531	0.0313274
RNF216P1	2	0	2	2	0.25	10	2.49357	0.12531	0.0313274
TTC33	2	0	2	2	0.25	10	2.49357	0.12531	0.0313274
USP54	2	0	2	2	0.25	10	2.49357	0.12531	0.0313274
ZNF527	2	0	2	2	0.25	10	2.49357	0.12531	0.0313274
CCND3	8	5	13	3	0.290527	172	0.942337	0.107951	0.0313628
RBM25	0	2	2	-2	1	91	0.274019	0.0313707	0.0313707
PRKAR2A	7	4	11	3	0.274414	167	0.821235	0.114766	0.0314933
BPTF	7	4	11	3	0.274414	141	0.972669	0.114823	0.031509
DPYD	1	4	5	-3	0.96875	27	2.30886	0.0325775	0.0315595
ZBTB44	0	4	4	-4	1	18	2.77063	0.0317013	0.0317013
RBL2	6	4	10	2	0.376953	104	1.19883	0.0843493	0.0317957
UBE2H	2	7	9	-5	0.980469	68	1.65016	0.0325774	0.0319412
RBM14-RBM4	5	2	7	3	0.226562	87	1.00316	0.142375	0.0322567
PPP5C	5	2	7	3	0.226562	109	0.800687	0.142728	0.0323369
IL4R	3	1	4	2	0.3125	30	1.66238	0.103578	0.0323682
TRA2A	3	1	4	2	0.3125	30	1.66238	0.103578	0.0323682
DLG1	12	10	22	2	0.415906	335	0.818784	0.077852	0.0323791
KLRD1	1	2	3	-1	0.875	11	3.40032	0.0370629	0.03243
PARVB	1	2	3	-1	0.875	11	3.40032	0.0370629	0.03243
TAMM41	1	2	3	-1	0.875	11	3.40032	0.0370629	0.03243
BTAF1	4	1	5	3	0.1875	75	0.831189	0.173194	0.032474
SIPA1	4	1	5	3	0.1875	75	0.831189	0.173194	0.032474
ZMYM2	6	3	9	3	0.253906	116	0.967333	0.128131	0.0325333
FAM169A	2	2	4	0	0.6875	21	2.37483	0.0473767	0.0325715
NR3C2	2	2	4	0	0.6875	21	2.37483	0.0473767	0.0325715
WDR60	2	2	4	0	0.6875	21	2.37483	0.0473767	0.0325715
ZNF624	2	2	4	0	0.6875	21	2.37483	0.0473767	0.0325715
CLIP4	1	0	1	1	0.5	58	0.214963	0.0652191	0.0326096
ZNF623	1	0	1	1	0.5	58	0.214963	0.0652191	0.0326096
KIF1B	7	4	11	3	0.274414	158	0.868014	0.118877	0.0326214
AQR	2	0	2	2	0.25	59	0.422639	0.130496	0.0326239
BTBD1	2	3	5	-1	0.8125	29	2.14963	0.0403544	0.0327879
SLC10A7	2	3	5	-1	0.8125	29	2.14963	0.0403544	0.0327879
TSC22D2	2	3	5	-1	0.8125	29	2.14963	0.0403544	0.0327879
CCP110	4	1	5	3	0.1875	68	0.916753	0.175185	0.0328471
DARS	4	1	5	3	0.1875	68	0.916753	0.175185	0.0328471
TP53BP1	4	1	5	3	0.1875	71	0.878017	0.175361	0.0328802
PPP1CB	4	1	5	3	0.1875	69	0.903467	0.175426	0.0328924
KANSL3	1	1	2	0	0.75	84	0.296853	0.044133	0.0330997
MORF4L1	1	1	2	0	0.75	84	0.296853	0.044133	0.0330997
TCF12	6	3	9	3	0.253906	131	0.856569	0.130746	0.0331972
AP2A2	5	3	8	2	0.363281	152	0.656202	0.0915589	0.0332616
NBEAL1	1	6	7	-5	0.992188	47	1.85691	0.0335349	0.0332729
VRK1	0	1	1	-1	1	70	0.178112	0.0333233	0.0333233
EDC3	4	2	6	2	0.34375	54	1.38532	0.0971848	0.0334073
SLAMF6	1	5	6	-4	0.984375	37	2.02181	0.0339735	0.0334426
CNTRL	6	3	9	3	0.253906	126	0.89056	0.131777	0.033459
PITPNM1	0	3	3	-3	1	108	0.346329	0.0337169	0.0337169
NELL2	5	2	7	3	0.226562	99	0.881565	0.148939	0.0337441
CSNK1G2	3	1	4	2	0.3125	92	0.54208	0.108019	0.0337559
RICTOR	5	2	7	3	0.226562	97	0.899741	0.148995	0.0337567
ZBTB4	2	0	2	2	0.25	58	0.429926	0.135473	0.0338684
DAZAP1	5	6	11	-1	0.725586	226	0.606842	0.0467505	0.0339215
MARK3	6	8	14	-2	0.788025	274	0.637043	0.0432454	0.0340785
FKBP5	22	27	49	-5	0.804199	762	0.801738	0.0423865	0.0340872
KDM6A	8	15	23	-7	0.95343	242	1.18496	0.0357836	0.0341172
SMURF2	9	14	23	-5	0.89498	245	1.17045	0.0383233	0.0342986
WASL	1	3	4	-2	0.9375	19	2.62481	0.0366354	0.0343457
RFTN1	3	1	4	2	0.3125	31	1.60875	0.109933	0.0343542
UBIAD1	3	1	4	2	0.3125	31	1.60875	0.109933	0.0343542
CEP192	5	4	9	1	0.5	84	1.33584	0.0693863	0.0346931
IKZF4	5	4	9	1	0.5	84	1.33584	0.0693863	0.0346931
RAB40C	3	1	4	2	0.3125	91	0.548037	0.111076	0.0347113
SCRIB	1	1	2	0	0.75	83	0.30043	0.0462881	0.0347161
TFRC	1	1	2	0	0.75	83	0.30043	0.0462881	0.0347161
TNIP3	1	1	2	0	0.75	83	0.30043	0.0462881	0.0347161
RANBP10	4	2	6	2	0.34375	55	1.36013	0.100998	0.034718
SF3B2	1	4	5	-3	0.96875	141	0.442122	0.0359967	0.0348718
ELK4	2	2	4	0	0.6875	115	0.433664	0.050776	0.0349085
RPAP2	2	3	5	-1	0.8125	136	0.458377	0.0429944	0.0349329
PRPF6	9	11	20	-2	0.748278	356	0.700441	0.0468218	0.0350357
FLNA	2	0	2	2	0.25	57	0.437468	0.140558	0.0351394
NUP160	2	0	2	2	0.25	57	0.437468	0.140558	0.0351394
RCOR3	2	0	2	2	0.25	57	0.437468	0.140558	0.0351394
CHIC2	1	4	5	-3	0.96875	28	2.2264	0.0363739	0.0352372
BBS9	2	1	3	1	0.5	15	2.49357	0.0705721	0.035286
ZNF234	2	1	3	1	0.5	15	2.49357	0.0705721	0.035286
ATG10	2	0	2	2	0.25	11	2.26688	0.141146	0.0352865
DCAF11	2	0	2	2	0.25	11	2.26688	0.141146	0.0352865
DUSP28	2	0	2	2	0.25	11	2.26688	0.141146	0.0352865
ERCC2	2	0	2	2	0.25	11	2.26688	0.141146	0.0352865
FAM19A1	2	0	2	2	0.25	11	2.26688	0.141146	0.0352865
GLCE	2	0	2	2	0.25	11	2.26688	0.141146	0.0352865
MTHFD1L	2	0	2	2	0.25	11	2.26688	0.141146	0.0352865
PKP4	2	0	2	2	0.25	11	2.26688	0.141146	0.0352865
UBAP2	2	0	2	2	0.25	11	2.26688	0.141146	0.0352865
ARNT	4	4	8	0	0.636719	174	0.573234	0.0558425	0.035556
S100PBP	4	5	9	-1	0.746094	75	1.49614	0.0476652	0.0355627
CYLD	6	17	23	-11	0.994689	242	1.18496	0.0357836	0.0355936
AHR	3	3	6	0	0.65625	43	1.7397	0.0544685	0.035745
HORMAD2	16	15	31	1	0.5	433	0.892617	0.0715075	0.0357537
ZZEF1	10	20	30	-10	0.978613	515	0.726282	0.0365476	0.035766
NUP93	5	3	8	2	0.363281	82	1.21637	0.0987938	0.0358899
ABL1	1	6	7	-5	0.992188	48	1.81823	0.0361744	0.0358918
CDK17	5	8	13	-3	0.866577	120	1.35068	0.0414866	0.0359513
DGKH	3	2	5	1	0.5	36	1.73164	0.0720635	0.0360317
NIPAL3	3	2	5	1	0.5	36	1.73164	0.0720635	0.0360317
ITCH	10	13	23	-3	0.797564	253	1.13344	0.0452527	0.0360919
FAM91A1	2	3	5	-1	0.8125	30	2.07797	0.0445049	0.0361602
FOXK2	11	12	23	-1	0.66118	386	0.742903	0.0547851	0.0362228
GBF1	9	9	18	0	0.592735	310	0.723939	0.0611714	0.0362584
PIAS4	3	1	4	2	0.3125	32	1.55848	0.116194	0.0363105
SPEN	13	18	31	-5	0.859479	358	1.07962	0.0422745	0.0363341
ELP3	1	0	1	1	0.5	56	0.22264	0.0726691	0.0363346
ICAM1	1	0	1	1	0.5	56	0.22264	0.0726691	0.0363346
CYTH1	23	34	57	-11	0.944419	715	0.99394	0.0384879	0.0363487
RANBP3	3	3	6	0	0.65625	144	0.519493	0.0554603	0.0363958
ENTPD1-AS1	1	1	2	0	0.75	82	0.304094	0.0485344	0.0364008
DDX46	2	0	2	2	0.25	56	0.44528	0.145743	0.0364356
TMEM245	2	0	2	2	0.25	56	0.44528	0.145743	0.0364356
ELL	1	3	4	-2	0.9375	122	0.408782	0.038953	0.0365185
FLYWCH1	1	2	3	-1	0.875	103	0.363141	0.0418442	0.0366137
RNF34	2	1	3	1	0.5	89	0.420264	0.073589	0.0367945
EHD1	6	8	14	-2	0.788025	270	0.646481	0.0468779	0.0369409
ANAPC10	0	3	3	-3	1	11	3.40032	0.0370629	0.0370629
APOLD1	0	3	3	-3	1	11	3.40032	0.0370629	0.0370629
CFDP1	0	3	3	-3	1	11	3.40032	0.0370629	0.0370629
MBOAT7	0	3	3	-3	1	11	3.40032	0.0370629	0.0370629
RBM23	0	3	3	-3	1	11	3.40032	0.0370629	0.0370629
EIF4B	3	2	5	1	0.5	119	0.523859	0.074525	0.0372625
DEDD2	0	5	5	-5	1	140	0.44528	0.037318	0.037318
RAPGEF1	3	8	11	-5	0.967285	234	0.586095	0.038644	0.0373798
CDR2	2	2	4	0	0.6875	113	0.44134	0.0546259	0.0375553
MED14	2	2	4	0	0.6875	113	0.44134	0.0546259	0.0375553
XPO6	21	22	43	-1	0.619604	599	0.89502	0.0607695	0.037653
UBXN7	2	6	8	-4	0.964844	60	1.66238	0.0392297	0.0378506
SSU72	4	6	10	-2	0.828125	86	1.44975	0.045763	0.0378975
TRPM7	4	2	6	2	0.34375	117	0.639377	0.110365	0.0379381
MED13	9	14	23	-5	0.89498	250	1.14704	0.0426366	0.0381589
KIF15	4	3	7	1	0.5	61	1.43074	0.0763366	0.0381683
IWS1	3	1	4	2	0.3125	33	1.51125	0.122331	0.0382284
ZNRF2	6	5	11	1	0.5	114	1.20304	0.0766113	0.0383057
ANKRD13A	1	0	1	1	0.5	55	0.226688	0.0766711	0.0383356
SRPK2	5	4	9	1	0.5	87	1.28978	0.07676	0.03838
POLR2E	0	3	3	-3	1	105	0.356224	0.0384126	0.0384126
ITGB2-AS1	3	2	5	1	0.5	37	1.68484	0.0769327	0.0384664
NAA38	17	18	35	-1	0.632061	453	0.963299	0.0610171	0.0385665
TAB2	7	5	12	2	0.387207	194	0.771207	0.0999052	0.038684
CCNT1	5	3	8	2	0.363281	143	0.697502	0.107054	0.0388905
EPC2	2	4	6	-2	0.890625	40	1.87018	0.0437515	0.0389661
TOP1	5	12	17	-7	0.975479	169	1.25416	0.0399815	0.0390011
CCDC146	2	0	2	2	0.25	12	2.07797	0.156367	0.0390916
DLGAP4	2	0	2	2	0.25	12	2.07797	0.156367	0.0390916
MRPS35	2	0	2	2	0.25	12	2.07797	0.156367	0.0390916
SMARCA5	2	0	2	2	0.25	12	2.07797	0.156367	0.0390916
ZNF252P	2	0	2	2	0.25	12	2.07797	0.156367	0.0390916
TRERF1	10	9	19	1	0.5	233	1.01669	0.0781894	0.0390947
DDX31	2	0	2	2	0.25	54	0.461772	0.15639	0.0390976
WWP1	3	4	7	-1	0.773438	53	1.6467	0.0506	0.0391359
DONSON	1	2	3	-1	0.875	12	3.11696	0.0447924	0.0391934
HMMR	1	2	3	-1	0.875	12	3.11696	0.0447924	0.0391934
NT5DC1	1	2	3	-1	0.875	12	3.11696	0.0447924	0.0391934
STMN1	1	2	3	-1	0.875	12	3.11696	0.0447924	0.0391934
TIAM2	1	2	3	-1	0.875	12	3.11696	0.0447924	0.0391934
TOLLIP	1	2	3	-1	0.875	12	3.11696	0.0447924	0.0391934
HADHB	1	3	4	-2	0.9375	20	2.49357	0.0418704	0.0392535
METTL15	1	3	4	-2	0.9375	20	2.49357	0.0418704	0.0392535
TTC27	1	3	4	-2	0.9375	20	2.49357	0.0418704	0.0392535
SKA2	0	1	1	-1	1	67	0.186087	0.0395412	0.0395412
UBE3C	0	1	1	-1	1	67	0.186087	0.0395412	0.0395412
UBE2G1	12	28	40	-16	0.996787	478	1.04333	0.0397231	0.0395954
MND1	2	3	5	-1	0.8125	31	2.01094	0.0488102	0.0396583
RPRD2	9	14	23	-5	0.89498	252	1.13794	0.0443794	0.0397187
FIP1L1	4	2	6	2	0.34375	59	1.26792	0.11557	0.0397271
SUCO	1	2	3	-1	0.875	101	0.370332	0.0455309	0.0398395
ABCG1	2	1	3	1	0.5	16	2.33772	0.0797294	0.0398647
BCAT2	2	1	3	1	0.5	16	2.33772	0.0797294	0.0398647
PDIA3	2	1	3	1	0.5	16	2.33772	0.0797294	0.0398647
ZRSR2	2	1	3	1	0.5	16	2.33772	0.0797294	0.0398647
MORC3	1	1	2	0	0.75	80	0.311696	0.0533112	0.0399834
ZMYM6	3	5	8	-2	0.855469	63	1.58322	0.0467557	0.039998
ZNF200	3	5	8	-2	0.855469	63	1.58322	0.0467557	0.039998
HNRNPL	0	2	2	-2	1	86	0.28995	0.0400852	0.0400852
PDE12	3	1	4	2	0.3125	34	1.4668	0.12832	0.0401001
SLC23A2	3	1	4	2	0.3125	34	1.4668	0.12832	0.0401001
ZCCHC7	9	12	21	-3	0.808345	231	1.13344	0.0499024	0.0403383
GALM	1	0	1	1	0.5	54	0.230886	0.0808668	0.0404334
TBCD	9	8	17	1	0.5	273	0.776386	0.0809041	0.040452
FBXO31	2	0	2	2	0.25	53	0.470485	0.161838	0.0404594
PRMT3	3	3	6	0	0.65625	45	1.66238	0.0620028	0.0406893
SETDB1	3	3	6	0	0.65625	45	1.66238	0.0620028	0.0406893
STK4	12	15	27	-3	0.778966	444	0.75818	0.052255	0.0407048
PPP6R3	13	19	32	-6	0.892336	524	0.761395	0.0458166	0.0408838
CLIP1	7	5	12	2	0.387207	149	1.00412	0.10565	0.0409083
PDS5B	7	5	12	2	0.387207	149	1.00412	0.10565	0.0409083
GART	3	2	5	1	0.5	38	1.64051	0.0818315	0.0409157
ANKHD1-EIF4EBP3	7	6	13	1	0.5	223	0.726825	0.0818416	0.0409208
FUT8	3	3	6	0	0.65625	140	0.534336	0.0623751	0.0409336
SEPT13	6	10	16	-4	0.894943	300	0.664952	0.0459783	0.041148
PHIP	2	1	3	1	0.5	86	0.434925	0.0823117	0.0411558
NCAPH2	5	3	8	2	0.363281	139	0.717574	0.11362	0.0412761
HERC1	7	10	17	-3	0.833847	310	0.68372	0.0495838	0.0413453
TRPC4AP	7	11	18	-4	0.881058	188	1.19373	0.0469304	0.0413484
EIF3L	2	3	5	-1	0.8125	131	0.475872	0.0510059	0.0414423
MDC1	2	2	4	0	0.6875	110	0.453376	0.0608109	0.0418075
NDUFV2	3	2	5	1	0.5	115	0.54208	0.0836542	0.0418271
SNX27	8	6	14	2	0.395264	193	0.904403	0.105901	0.0418586
SBNO2	9	12	21	-3	0.808345	363	0.72128	0.0518353	0.0419008
CHTOP	3	1	4	2	0.3125	35	1.4249	0.134138	0.041918
KDM4C	3	1	4	2	0.3125	35	1.4249	0.134138	0.041918
MYBL1	3	1	4	2	0.3125	35	1.4249	0.134138	0.041918
TAOK1	12	19	31	-7	0.925194	363	1.06475	0.0454285	0.0420302
SCAF4	0	2	2	-2	1	85	0.293361	0.0420663	0.0420663
SRRM1	0	2	2	-2	1	85	0.293361	0.0420663	0.0420663
ZGPAT	11	11	22	0	0.584094	346	0.792753	0.0720754	0.0420988
CAMK2D	3	3	6	0	0.65625	139	0.53818	0.064186	0.0421221
FAM222B	4	4	8	0	0.636719	167	0.597262	0.0663843	0.0422681
NKTR	2	4	6	-2	0.890625	149	0.502061	0.0475749	0.0423714
DIP2B	14	14	28	0	0.574723	405	0.861974	0.0738987	0.0424713
USP15	7	5	12	2	0.387207	154	0.97152	0.109742	0.0424929
ZBTB17	1	0	1	1	0.5	53	0.235242	0.0852627	0.0426314
CRTC3	4	6	10	-2	0.828125	207	0.602311	0.0514819	0.0426334
EIF5A	2	0	2	2	0.25	13	1.91813	0.170831	0.0427077
KHSRP	2	0	2	2	0.25	13	1.91813	0.170831	0.0427077
LYPLAL1	2	0	2	2	0.25	13	1.91813	0.170831	0.0427077
SLC1A4	2	0	2	2	0.25	13	1.91813	0.170831	0.0427077
SYNC	2	0	2	2	0.25	13	1.91813	0.170831	0.0427077
ZNF836	2	0	2	2	0.25	13	1.91813	0.170831	0.0427077
SKI	6	4	10	2	0.376953	160	0.77924	0.113554	0.0428047
GRB2	20	25	45	-5	0.814351	675	0.831189	0.052777	0.042979
SYPL1	1	4	5	-3	0.96875	30	2.07797	0.0445049	0.0431141
FRMD8	4	2	6	2	0.34375	62	1.20657	0.125539	0.0431541
PSIP1	3	3	6	0	0.65625	46	1.62624	0.0658542	0.0432168
ZSCAN32	3	3	6	0	0.65625	46	1.62624	0.0658542	0.0432168
GPR107	2	0	2	2	0.25	51	0.488935	0.172934	0.0432334
SOD2	2	0	2	2	0.25	51	0.488935	0.172934	0.0432334
PDCD2L	2	3	5	-1	0.8125	32	1.9481	0.053254	0.0432689
VPS51	1	2	3	-1	0.875	99	0.377813	0.0494841	0.0432986
PCM1	5	3	8	2	0.363281	91	1.09607	0.1193	0.0433396
CYFIP2	3	2	5	1	0.5	39	1.59844	0.0867411	0.0433706
POLN	3	2	5	1	0.5	39	1.59844	0.0867411	0.0433706
ACOX1	7	9	16	-2	0.772751	169	1.18039	0.0561658	0.0434022
ITGAE	3	11	14	-8	0.99353	134	1.30261	0.0438002	0.0435169
PKN2	3	1	4	2	0.3125	36	1.38532	0.139761	0.0436754
VPS4B	3	1	4	2	0.3125	36	1.38532	0.139761	0.0436754
GATAD2A	9	10	19	-1	0.676197	218	1.08665	0.0646474	0.0437144
EWSR1	1	1	2	0	0.75	78	0.319688	0.058485	0.0438637
LONP2	1	7	8	-6	0.996094	62	1.60875	0.0441918	0.0440192
SBNO1	5	3	8	2	0.363281	134	0.744349	0.121256	0.0440501
FYCO1	0	2	2	-2	1	84	0.296853	0.044133	0.044133
MYO9A	4	2	6	2	0.34375	63	1.18741	0.128639	0.0442195
MTM1	1	6	7	-5	0.992188	51	1.71127	0.0446075	0.044259
TGFBR1	0	1	1	-1	1	65	0.191813	0.0442696	0.0442696
ZBTB7A	0	1	1	-1	1	65	0.191813	0.0442696	0.0442696
VPS13D	9	13	22	-4	0.856861	377	0.727566	0.0516723	0.044276
ADARB1	8	7	15	1	0.5	240	0.77924	0.0885737	0.0442869
DUSP16	5	8	13	-3	0.866577	251	0.645745	0.051254	0.0444155
NDUFB10	1	3	4	-2	0.9375	21	2.37483	0.0473767	0.0444156
DLD	2	1	3	1	0.5	17	2.20021	0.0890234	0.0445117
DNAJC8	2	1	3	1	0.5	17	2.20021	0.0890234	0.0445117
POC1A	2	1	3	1	0.5	17	2.20021	0.0890234	0.0445117
ZNF268	2	1	3	1	0.5	17	2.20021	0.0890234	0.0445117
ATXN7	2	0	2	2	0.25	50	0.498714	0.17856	0.04464
SART3	2	0	2	2	0.25	50	0.498714	0.17856	0.04464
BIRC6	4	3	7	1	0.5	140	0.623392	0.0893591	0.0446795
SIK3	13	13	26	0	0.577491	355	0.913138	0.0775288	0.0447722
DIS3	0	3	3	-3	1	12	3.11696	0.0447924	0.0447924
DSCR3	0	3	3	-3	1	12	3.11696	0.0447924	0.0447924
RBKS	0	3	3	-3	1	12	3.11696	0.0447924	0.0447924
NFATC3	24	30	54	-6	0.829555	764	0.881235	0.0540132	0.0448069
MRPL1	2	2	4	0	0.6875	24	2.07797	0.0651976	0.0448234
TAPT1	2	2	4	0	0.6875	24	2.07797	0.0651976	0.0448234
SCAF11	4	6	10	-2	0.828125	90	1.38532	0.0541455	0.0448392
MARCH6	1	0	1	1	0.5	52	0.239766	0.0898657	0.0449328
EIF4A3	1	2	3	-1	0.875	98	0.381669	0.051564	0.0451185
DENND1A	2	4	6	-2	0.890625	42	1.78112	0.0508078	0.0452507
REV1	5	3	8	2	0.363281	94	1.06109	0.124747	0.0453182
HIPK3	3	1	4	2	0.3125	37	1.34787	0.145172	0.0453662
PRRC2A	1	5	6	-4	0.984375	150	0.498714	0.0460997	0.0453794
SAP30BP	0	3	3	-3	1	101	0.370332	0.0455309	0.0455309
AATF	4	5	9	-1	0.746094	185	0.606544	0.0610642	0.0455596
ZBED4	6	5	11	1	0.5	190	0.721822	0.0913671	0.0456836
FANCA	11	24	35	-13	0.991663	564	0.773714	0.046143	0.0457583
PPP1R16B	3	3	6	0	0.65625	47	1.59164	0.0697467	0.0457713
KLHL11	3	2	5	1	0.5	40	1.55848	0.0916435	0.0458217
CAB39	2	1	3	1	0.5	83	0.450645	0.0917323	0.0458662
MSH3	2	1	3	1	0.5	83	0.450645	0.0917323	0.0458662
ACIN1	1	1	2	0	0.75	77	0.32384	0.0612272	0.0459204
BCL9	2	0	2	2	0.25	14	1.78112	0.184431	0.0461077
FBXL19	2	0	2	2	0.25	14	1.78112	0.184431	0.0461077
SPIRE2	2	0	2	2	0.25	14	1.78112	0.184431	0.0461077
SUSD3	2	0	2	2	0.25	14	1.78112	0.184431	0.0461077
TECPR2	2	0	2	2	0.25	14	1.78112	0.184431	0.0461077
ZNF322	2	0	2	2	0.25	14	1.78112	0.184431	0.0461077
NFAT5	16	18	34	-2	0.696204	456	0.92962	0.0664646	0.0462729
CAP1	0	2	2	-2	1	83	0.30043	0.0462881	0.0462881
ESYT1	0	2	2	-2	1	83	0.30043	0.0462881	0.0462881
FYTTD1	0	2	2	-2	1	83	0.30043	0.0462881	0.0462881
FCGRT	1	2	3	-1	0.875	13	2.87719	0.053014	0.0463872
INCENP	1	2	3	-1	0.875	13	2.87719	0.053014	0.0463872
SIMC1	1	2	3	-1	0.875	13	2.87719	0.053014	0.0463872
RBM26	3	4	7	-1	0.773438	56	1.55848	0.060012	0.0464155
IQGAP1	8	9	17	-1	0.685471	289	0.733402	0.067725	0.0464235
GFOD2	1	7	8	-6	0.996094	63	1.58322	0.0467557	0.046573
VPS13C	7	6	13	1	0.5	212	0.764537	0.0932291	0.0466145
TNRC6B	23	37	60	-14	0.974053	879	0.851047	0.0479918	0.0467466
CD47	0	1	1	-1	1	64	0.19481	0.0468252	0.0468252
CHUK	0	1	1	-1	1	64	0.19481	0.0468252	0.0468252
KIF3B	0	1	1	-1	1	64	0.19481	0.0468252	0.0468252
PDCD4	0	1	1	-1	1	64	0.19481	0.0468252	0.0468252
VDR	0	1	1	-1	1	64	0.19481	0.0468252	0.0468252
C16orf52	6	4	10	2	0.376953	145	0.859851	0.124237	0.0468317
SRSF3	2	3	5	-1	0.8125	33	1.88907	0.0578192	0.0469781
ETNK1	3	1	4	2	0.3125	38	1.3124	0.150352	0.0469849
N4BP1	3	1	4	2	0.3125	38	1.3124	0.150352	0.0469849
PSMF1	3	1	4	2	0.3125	38	1.3124	0.150352	0.0469849
ARHGEF6	8	7	15	1	0.5	188	0.994775	0.0941669	0.0470835
GIMAP8	3	7	10	-4	0.945312	88	1.4168	0.0499069	0.0471776
DHX16	1	6	7	-5	0.992188	52	1.67836	0.0475709	0.0471993
PUM1	9	10	19	-1	0.676197	312	0.75926	0.0700015	0.0473348
MDN1	1	0	1	1	0.5	51	0.244467	0.094682	0.047341
IST1	0	4	4	-4	1	21	2.37483	0.0473767	0.0473767
IFNAR2	2	0	2	2	0.25	48	0.519493	0.189906	0.0474764
PPP2R2A	3	1	4	2	0.3125	78	0.639377	0.152129	0.0475403
KPNB1	1	3	4	-2	0.9375	115	0.433664	0.050776	0.0476025
KTN1	1	1	2	0	0.75	76	0.328101	0.0640764	0.0480573
OXSR1	1	1	2	0	0.75	76	0.328101	0.0640764	0.0480573
INTS6	5	3	8	2	0.363281	125	0.797942	0.132462	0.0481209
RLF	9	8	17	1	0.5	238	0.89056	0.0963142	0.0481571
PPP1R12A	3	2	5	1	0.5	41	1.52047	0.0965207	0.0482604
CSE1L	3	3	6	0	0.65625	134	0.558262	0.0737093	0.0483717
FAM13B	3	1	4	2	0.3125	77	0.64768	0.155204	0.0485012
CUBN	3	1	4	2	0.3125	39	1.27875	0.155286	0.0485267
MAFG	3	1	4	2	0.3125	39	1.27875	0.155286	0.0485267
METTL9	0	2	2	-2	1	82	0.304094	0.0485344	0.0485344
STAG3	5	6	11	-1	0.725586	109	1.25822	0.0669156	0.048553
COA1	4	5	9	-1	0.746094	182	0.616542	0.0653447	0.0487532
MAD1L1	4	2	6	2	0.34375	68	1.1001	0.142192	0.0488783
SEC31A	2	0	2	2	0.25	47	0.530546	0.195594	0.0488986
ASAP1	4	4	8	0	0.636719	74	1.34787	0.0770678	0.0490705
IREB2	5	3	8	2	0.363281	122	0.817563	0.135208	0.0491186
SENP1	3	2	5	1	0.5	109	0.571919	0.0983502	0.0491751
ANO10	2	1	3	1	0.5	18	2.07797	0.0983726	0.0491863
EMP3	2	1	3	1	0.5	18	2.07797	0.0983726	0.0491863
PLXNC1	2	1	3	1	0.5	18	2.07797	0.0983726	0.0491863
TMED5	2	1	3	1	0.5	18	2.07797	0.0983726	0.0491863
ZNF195	2	1	3	1	0.5	18	2.07797	0.0983726	0.0491863
NFATC1	2	0	2	2	0.25	15	1.66238	0.197087	0.0492718
SNHG16	2	0	2	2	0.25	15	1.66238	0.197087	0.0492718
GIT2	1	3	4	-2	0.9375	114	0.437468	0.0526739	0.0493818
CBLB	5	3	8	2	0.363281	121	0.82432	0.135991	0.0494031
EPC1	3	4	7	-1	0.773438	154	0.56672	0.0638815	0.0494083
FNDC3A	4	3	7	1	0.5	68	1.28345	0.0989203	0.0494602
STAG1	4	3	7	1	0.5	68	1.28345	0.0989203	0.0494602
CASC4	0	1	1	-1	1	63	0.197902	0.0495164	0.0495164
EHMT2	0	1	1	-1	1	63	0.197902	0.0495164	0.0495164
EP300	9	13	22	-4	0.856861	368	0.74536	0.0578611	0.0495789
RNF121	2	2	4	0	0.6875	105	0.474965	0.0722287	0.0496572
KLHL15	1	3	4	-2	0.9375	22	2.26688	0.0531224	0.0498023
MAP4K3	1	3	4	-2	0.9375	22	2.26688	0.0531224	0.0498023
UBL7-AS1	1	3	4	-2	0.9375	22	2.26688	0.0531224	0.0498023
MED25	1	9	10	-8	0.999023	88	1.4168	0.0499069	0.0498582
NFKBID	1	0	1	1	0.5	50	0.249357	0.0997181	0.0498591
TRIM14	1	0	1	1	0.5	50	0.249357	0.0997181	0.0498591
DYM	4	5	9	-1	0.746094	83	1.35193	0.066921	0.0499293
FBXW4	3	1	4	2	0.3125	40	1.24678	0.15996	0.0499874
KATNAL1	3	1	4	2	0.3125	40	1.24678	0.15996	0.0499874
ZNRD1	3	1	4	2	0.3125	40	1.24678	0.15996	0.0499874
RASA2	8	9	17	-1	0.685471	197	1.07591	0.0729398	0.0499981
GPATCH8	15	20	35	-5	0.844748	448	0.97405	0.0591893	0.05
HKR1	1	5	6	-4	0.984375	42	1.78112	0.0508078	0.0500139
RBBP8	3	1	4	2	0.3125	75	0.664952	0.161211	0.0503784
IMMP2L	2	3	5	-1	0.8125	125	0.498714	0.0620108	0.0503838
NUP153	3	2	5	1	0.5	42	1.48427	0.101355	0.0506777
SDHB	3	2	5	1	0.5	42	1.48427	0.101355	0.0506777
DDX42	5	8	13	-3	0.866577	244	0.66427	0.0585874	0.0507705
KCNN3	2	3	5	-1	0.8125	34	1.83351	0.0624881	0.0507716
SPOP	5	7	12	-2	0.806152	226	0.662009	0.0630714	0.0508452
NRF1	0	2	2	-2	1	81	0.307848	0.0508745	0.0508745
ATAD2B	3	3	6	0	0.65625	49	1.52667	0.0776092	0.0509311
SYNRG	6	8	14	-2	0.788025	252	0.692658	0.0647822	0.05105
FHIT	5	5	10	0	0.623047	103	1.21047	0.0822659	0.0512555
YPEL2	3	1	4	2	0.3125	41	1.21637	0.164363	0.0513635
URI1	12	15	27	-3	0.778966	339	0.993014	0.0660955	0.0514862
EHBP1L1	0	3	3	-3	1	98	0.381669	0.051564	0.051564
NDEL1	0	3	3	-3	1	98	0.381669	0.051564	0.051564
GBP5	1	4	5	-3	0.96875	32	1.9481	0.053254	0.0515898
PPP2R5C	5	8	13	-3	0.866577	243	0.667004	0.0596661	0.0517053
PTP4A2	11	13	24	-2	0.729372	301	0.994114	0.0710391	0.0518139
CCDC57	12	13	25	-1	0.654981	353	0.882992	0.0794409	0.0520323
USP48	6	6	12	0	0.612793	133	1.12492	0.085009	0.0520929
AMN1	2	0	2	2	0.25	16	1.55848	0.208744	0.0521859
HACL1	2	0	2	2	0.25	16	1.55848	0.208744	0.0521859
MBNL2	2	0	2	2	0.25	16	1.55848	0.208744	0.0521859
SRP9	2	0	2	2	0.25	16	1.55848	0.208744	0.0521859
STYX	0	1	1	-1	1	62	0.201094	0.0523489	0.0523489
PPP1R10	2	4	6	-2	0.890625	142	0.52681	0.0588512	0.0524143
SMC1A	1	0	1	1	0.5	49	0.254446	0.10498	0.05249
SLC25A17	4	3	7	1	0.5	70	1.24678	0.105005	0.0525023
TNRC6C	20	29	49	-9	0.923796	687	0.889264	0.0569315	0.0525931
ANKRD26	3	1	4	2	0.3125	42	1.18741	0.168486	0.0526519
NFIC	2	1	3	1	0.5	79	0.473462	0.105341	0.0526705
UHRF1	2	1	3	1	0.5	79	0.473462	0.105341	0.0526705
ANKRD11	18	39	57	-21	0.998399	791	0.898441	0.0527718	0.0526873
SIRT3	4	4	8	0	0.636719	157	0.635304	0.082911	0.052791
ARFGEF2	4	2	6	2	0.34375	74	1.01091	0.153673	0.0528252
CHEK1	4	2	6	2	0.34375	74	1.01091	0.153673	0.0528252
R3HDM4	1	5	6	-4	0.984375	145	0.515911	0.0538153	0.0529745
BTF3L4	0	3	3	-3	1	13	2.87719	0.053014	0.053014
LLGL2	0	3	3	-3	1	13	2.87719	0.053014	0.053014
PIGN	0	3	3	-3	1	13	2.87719	0.053014	0.053014
MPP1	3	2	5	1	0.5	43	1.44975	0.106131	0.0530655
RC3H1	3	2	5	1	0.5	43	1.44975	0.106131	0.0530655
GTF2I	5	6	11	-1	0.725586	204	0.672286	0.0732702	0.0531638
TANGO6	4	8	12	-4	0.927002	117	1.27875	0.0574199	0.0532284
HELB	0	5	5	-5	1	32	1.9481	0.053254	0.053254
ZCCHC11	9	11	20	-2	0.748278	240	1.03899	0.0714274	0.0534475
PHF20	3	13	16	-10	0.99791	167	1.19452	0.0535728	0.0534608
ATAT1	2	2	4	0	0.6875	26	1.91813	0.0778179	0.0534998
MAML3	2	2	4	0	0.6875	26	1.91813	0.0778179	0.0534998
STX8	2	2	4	0	0.6875	26	1.91813	0.0778179	0.0534998
ZNF44	3	3	6	0	0.65625	50	1.49614	0.0815562	0.0535212
POLH	4	5	9	-1	0.746094	85	1.32012	0.0718507	0.0536074
PBX3	6	5	11	1	0.5	176	0.77924	0.107306	0.0536532
STAG2	4	6	10	-2	0.828125	95	1.3124	0.0649949	0.0538239
ORC3	2	1	3	1	0.5	19	1.96861	0.1077	0.0538501
SLC20A2	2	1	3	1	0.5	19	1.96861	0.1077	0.0538501
C21orf58	1	2	3	-1	0.875	14	2.67168	0.0616373	0.0539327
PISD	1	2	3	-1	0.875	14	2.67168	0.0616373	0.0539327
SKIL	1	2	3	-1	0.875	14	2.67168	0.0616373	0.0539327
DNMT1	14	17	31	-3	0.763435	445	0.868546	0.0706546	0.0539402
ROCK1	3	4	7	-1	0.773438	59	1.47924	0.0697569	0.0539526
PTEN	5	6	11	-1	0.725586	113	1.21368	0.0746968	0.0541989
ADIPOR2	4	2	6	2	0.34375	78	0.959065	0.158258	0.0544011
LSM14A	10	12	22	-2	0.738266	343	0.799687	0.0737741	0.054465
IRF2	2	0	2	2	0.25	43	0.5799	0.21803	0.0545076
SCML4	2	0	2	2	0.25	43	0.5799	0.21803	0.0545076
NFYC	1	4	5	-3	0.96875	128	0.487025	0.0563172	0.0545573
EIF5B	3	1	4	2	0.3125	70	0.712448	0.175011	0.0546911
SCMH1	3	1	4	2	0.3125	70	0.712448	0.175011	0.0546911
TNPO3	3	4	7	-1	0.773438	150	0.581833	0.0707624	0.0547303
EIF2AK3	2	0	2	2	0.25	17	1.4668	0.219366	0.0548415
GALNT7	2	0	2	2	0.25	17	1.4668	0.219366	0.0548415
TES	2	0	2	2	0.25	17	1.4668	0.219366	0.0548415
TOB2	2	0	2	2	0.25	17	1.4668	0.219366	0.0548415
ANTXR2	5	4	9	1	0.5	102	1.1001	0.109738	0.0548692
PAFAH1B1	10	11	21	-1	0.668188	273	0.959065	0.0823215	0.0550062
LDLR	4	2	6	2	0.34375	86	0.869849	0.160311	0.0551069
SS18	4	2	6	2	0.34375	86	0.869849	0.160311	0.0551069
GMCL1	4	2	6	2	0.34375	82	0.912281	0.160424	0.0551457
SLC25A44	1	0	1	1	0.5	48	0.259747	0.110474	0.0552368
AKAP13	4	8	12	-4	0.927002	229	0.653337	0.0595978	0.0552472
ERP44	1	3	4	-2	0.9375	23	2.16832	0.0590743	0.0553821
ICA1	1	3	4	-2	0.9375	23	2.16832	0.0590743	0.0553821
TAB3	1	3	4	-2	0.9375	23	2.16832	0.0590743	0.0553821
VPS33A	1	3	4	-2	0.9375	23	2.16832	0.0590743	0.0553821
ANKS1A	3	2	5	1	0.5	44	1.4168	0.110831	0.0554157
RPS6KA1	3	2	5	1	0.5	44	1.4168	0.110831	0.0554157
TAPBP	6	5	11	1	0.5	137	1.00107	0.111417	0.0557086
PPP6R1	3	4	7	-1	0.773438	149	0.585738	0.0725397	0.056105
WDHD1	3	3	6	0	0.65625	51	1.4668	0.0854984	0.0561083
ZCCHC14	3	3	6	0	0.65625	51	1.4668	0.0854984	0.0561083
RAD54L2	3	5	8	-2	0.855469	70	1.4249	0.0657963	0.0562867
RAD50	5	5	10	0	0.623047	107	1.16522	0.0904244	0.0563387
MICU1	1	6	7	-5	0.992188	55	1.58682	0.0568277	0.0563837
ARID4A	3	4	7	-1	0.773438	60	1.45458	0.0730437	0.0564947
HELZ	6	5	11	1	0.5	169	0.811516	0.113364	0.0566821
PHRF1	2	6	8	-4	0.964844	172	0.5799	0.0587512	0.0566858
ARCN1	3	1	4	2	0.3125	46	1.08416	0.18205	0.0568905
CAND1	3	1	4	2	0.3125	46	1.08416	0.18205	0.0568905
UHRF1BP1	3	1	4	2	0.3125	46	1.08416	0.18205	0.0568905
GOLGA4	3	1	4	2	0.3125	67	0.744349	0.18209	0.0569032
KIF22	3	1	4	2	0.3125	67	0.744349	0.18209	0.0569032
FAM120A	1	6	7	-5	0.992188	158	0.552373	0.0573976	0.0569492
C10orf76	7	7	14	0	0.604736	222	0.78626	0.0941907	0.0569606
CSNK2A2	2	0	2	2	0.25	41	0.608187	0.228748	0.057187
DDX3X	2	0	2	2	0.25	41	0.608187	0.228748	0.057187
RBBP4	2	0	2	2	0.25	41	0.608187	0.228748	0.057187
ACBD6	2	0	2	2	0.25	18	1.38532	0.228936	0.057234
DNAJC3	2	0	2	2	0.25	18	1.38532	0.228936	0.057234
FRY	2	0	2	2	0.25	18	1.38532	0.228936	0.057234
MARK4	2	0	2	2	0.25	18	1.38532	0.228936	0.057234
RUNDC1	2	0	2	2	0.25	18	1.38532	0.228936	0.057234
SLC35E2	2	0	2	2	0.25	18	1.38532	0.228936	0.057234
TAF12	2	0	2	2	0.25	18	1.38532	0.228936	0.057234
KIAA1468	4	5	9	-1	0.746094	87	1.28978	0.07676	0.0572702
STX5	4	5	9	-1	0.746094	87	1.28978	0.07676	0.0572702
MACF1	10	17	27	-7	0.938961	428	0.786523	0.0610257	0.0573007
ANKFY1	8	11	19	-3	0.820358	312	0.75926	0.0700015	0.0574263
C5orf56	1	1	2	0	0.75	72	0.346329	0.0765891	0.0574418
POLD3	1	1	2	0	0.75	72	0.346329	0.0765891	0.0574418
RHOA	5	9	14	-4	0.910217	147	1.18741	0.0631215	0.0574543
ARID1B	5	5	10	0	0.623047	108	1.15443	0.0923816	0.057558
IL21R	6	5	11	1	0.5	166	0.826182	0.115405	0.0577025
LEPROTL1	3	1	4	2	0.3125	47	1.06109	0.184692	0.0577162
NFATC2	4	4	8	0	0.636719	79	1.26257	0.0908942	0.0578741
MALT1	3	3	6	0	0.65625	127	0.589032	0.0882003	0.0578815
PCMTD2	3	3	6	0	0.65625	127	0.589032	0.0882003	0.0578815
DNAJC2	2	2	4	0	0.6875	27	1.84709	0.0842444	0.057918
FAM3A	2	2	4	0	0.6875	27	1.84709	0.0842444	0.057918
PTPN13	2	2	4	0	0.6875	27	1.84709	0.0842444	0.057918
ZNF184	2	2	4	0	0.6875	27	1.84709	0.0842444	0.057918
COPS2	1	0	1	1	0.5	47	0.265273	0.116204	0.0581021
FANCD2	1	0	1	1	0.5	47	0.265273	0.116204	0.0581021
GABPB1	1	0	1	1	0.5	47	0.265273	0.116204	0.0581021
LEMD3	1	0	1	1	0.5	47	0.265273	0.116204	0.0581021
MNAT1	1	0	1	1	0.5	47	0.265273	0.116204	0.0581021
UBE2F-SCLY	2	1	3	1	0.5	76	0.492152	0.116273	0.0581363
WDR26	2	1	3	1	0.5	76	0.492152	0.116273	0.0581363
CBFB	12	18	30	-6	0.899756	457	0.818458	0.0646389	0.0581592
CEPT1	3	2	5	1	0.5	102	0.611169	0.116517	0.0582587
ZCCHC6	3	1	4	2	0.3125	48	1.03899	0.187033	0.0584478
SET	0	1	1	-1	1	60	0.207797	0.0584633	0.0584633
RARRES3	2	1	3	1	0.5	20	1.87018	0.116935	0.0584675
BATF	0	2	2	-2	1	78	0.319688	0.058485	0.058485
WIPF1	0	2	2	-2	1	78	0.319688	0.058485	0.058485
RPS6KA5	2	7	9	-5	0.980469	186	0.603283	0.059669	0.0585035
CNOT6	1	7	8	-6	0.996094	172	0.5799	0.0587512	0.0585217
RAD51L3-RFFL	1	7	8	-6	0.996094	172	0.5799	0.0587512	0.0585217
FAM208B	6	7	13	-1	0.709473	146	1.11015	0.0825228	0.0585477
SAE1	9	22	31	-13	0.994663	483	0.800213	0.0589253	0.0586108
KDM2B	2	4	6	-2	0.890625	46	1.62624	0.0658542	0.0586514
KLHL5	3	6	9	-3	0.910156	82	1.36842	0.0644589	0.0586677
STT3B	3	5	8	-2	0.855469	71	1.40483	0.0686096	0.0586933
COG5	3	4	7	-1	0.773438	61	1.43074	0.0763366	0.0590416
WDR70	0	4	4	-4	1	23	2.16832	0.0590743	0.0590743
SDHC	3	1	4	2	0.3125	49	1.01778	0.189075	0.0590861
SLC25A25	5	4	9	1	0.5	146	0.768566	0.118466	0.0592331
ARAP2	4	7	11	-3	0.886719	109	1.25822	0.0669156	0.0593353
CERS6	2	0	2	2	0.25	19	1.3124	0.237451	0.0593627
CLOCK	2	0	2	2	0.25	19	1.3124	0.237451	0.0593627
POT1	2	0	2	2	0.25	19	1.3124	0.237451	0.0593627
ZCCHC8	3	7	10	-4	0.945312	94	1.32637	0.0628088	0.0593739
MIER2	4	3	7	1	0.5	75	1.16367	0.118973	0.0594863
SKAP1	13	30	43	-17	0.997299	618	0.867504	0.0596842	0.059523
YBX1	1	5	6	-4	0.984375	141	0.530546	0.0605967	0.0596498
TMEM116	5	6	11	-1	0.725586	117	1.17219	0.0822404	0.0596725
ZNF280C	3	1	4	2	0.3125	62	0.804377	0.191018	0.0596932
KLHDC4	2	0	2	2	0.25	39	0.639377	0.238851	0.0597128
OLA1	2	0	2	2	0.25	39	0.639377	0.238851	0.0597128
ZNF451	2	0	2	2	0.25	39	0.639377	0.238851	0.0597128
CYB5B	4	8	12	-4	0.927002	121	1.23648	0.064545	0.0598333
SLC16A7	3	2	5	1	0.5	46	1.3552	0.119946	0.0599731
MOB1A	1	1	2	0	0.75	71	0.351207	0.0800067	0.060005
USP3	10	12	22	-2	0.738266	289	0.949109	0.0814348	0.0601206
CDKAL1	3	4	7	-1	0.773438	146	0.597773	0.0779949	0.0603242
FOXN3	1	4	5	-3	0.96875	34	1.83351	0.0624881	0.0605353
CELF1	2	3	5	-1	0.8125	119	0.523859	0.074525	0.0605516
PPARD	3	1	4	2	0.3125	59	0.845277	0.19419	0.0606845
DOCK11	4	3	7	1	0.5	76	1.14835	0.12151	0.060755
C6orf106	8	15	23	-7	0.95343	275	1.04276	0.0637342	0.0607661
ATG2B	3	1	4	2	0.3125	58	0.859851	0.194821	0.0608815
APBA3	2	0	2	2	0.25	38	0.656202	0.243596	0.060899
PRPF39	2	0	2	2	0.25	38	0.656202	0.243596	0.060899
RNF41	2	0	2	2	0.25	38	0.656202	0.243596	0.060899
UGCG	2	0	2	2	0.25	38	0.656202	0.243596	0.060899
VASP	2	0	2	2	0.25	38	0.656202	0.243596	0.060899
C1GALT1	3	1	4	2	0.3125	56	0.89056	0.195381	0.0610565
FOSL1	1	0	1	1	0.5	46	0.27104	0.122177	0.0610883
GARS	1	0	1	1	0.5	46	0.27104	0.122177	0.0610883
LARS2	1	0	1	1	0.5	46	0.27104	0.122177	0.0610883
RAD54B	1	0	1	1	0.5	46	0.27104	0.122177	0.0610883
XPO4	3	5	8	-2	0.855469	72	1.38532	0.0714296	0.0611058
TAF6L	1	3	4	-2	0.9375	24	2.07797	0.0651976	0.0611228
WSB1	1	3	4	-2	0.9375	24	2.07797	0.0651976	0.0611228
ZDHHC17	1	3	4	-2	0.9375	24	2.07797	0.0651976	0.0611228
ZNF841	1	3	4	-2	0.9375	24	2.07797	0.0651976	0.0611228
AP2B1	5	10	15	-5	0.940765	162	1.15443	0.0649914	0.0611416
BIRC3	2	0	2	2	0.25	20	1.24678	0.24492	0.06123
SNAPC3	2	0	2	2	0.25	20	1.24678	0.24492	0.06123
ZNF254	2	0	2	2	0.25	20	1.24678	0.24492	0.06123
MAP3K14	5	8	13	-3	0.866577	233	0.695631	0.0707229	0.0612869
POGZ	5	4	9	1	0.5	142	0.790215	0.122867	0.0614334
ZMYM4	7	7	14	0	0.604736	181	0.964363	0.101818	0.0615732
ZMYND8	3	4	7	-1	0.773438	62	1.40766	0.079628	0.0615873
MSH2	0	3	3	-3	1	14	2.67168	0.0616373	0.0616373
USP49	0	3	3	-3	1	14	2.67168	0.0616373	0.0616373
CTC1	5	4	9	1	0.5	111	1.01091	0.123297	0.0616483
CKAP5	5	6	11	-1	0.725586	195	0.703314	0.0849857	0.0616644
ANKRD27	1	2	3	-1	0.875	15	2.49357	0.0705721	0.0617506
GPR155	1	2	3	-1	0.875	15	2.49357	0.0705721	0.0617506
KLF16	1	2	3	-1	0.875	15	2.49357	0.0705721	0.0617506
NBPF20	1	2	3	-1	0.875	15	2.49357	0.0705721	0.0617506
SOCS4	1	2	3	-1	0.875	15	2.49357	0.0705721	0.0617506
ZNF461	1	2	3	-1	0.875	15	2.49357	0.0705721	0.0617506
FARSA	0	1	1	-1	1	59	0.211319	0.0617577	0.0617577
RPS9	0	1	1	-1	1	59	0.211319	0.0617577	0.0617577
ZBTB25	0	1	1	-1	1	59	0.211319	0.0617577	0.0617577
SGMS1	1	2	3	-1	0.875	90	0.415595	0.0708374	0.0619827
AKT1S1	2	0	2	2	0.25	37	0.673937	0.248091	0.0620227
FSIP1	2	0	2	2	0.25	37	0.673937	0.248091	0.0620227
SIRPG	2	0	2	2	0.25	37	0.673937	0.248091	0.0620227
SDCBP2-AS1	2	4	6	-2	0.890625	47	1.59164	0.0697467	0.0621182
RAB22A	3	2	5	1	0.5	47	1.32637	0.124333	0.0621664
PAPD5	5	4	9	1	0.5	112	1.00188	0.124424	0.062212
MECP2	13	21	34	-8	0.939275	495	0.856377	0.0662721	0.0622478
ADAM10	5	6	11	-1	0.725586	119	1.15249	0.0858732	0.0623084
BIN3	2	2	4	0	0.6875	28	1.78112	0.0907021	0.0623577
MPP7	2	2	4	0	0.6875	28	1.78112	0.0907021	0.0623577
SLC25A40	2	2	4	0	0.6875	28	1.78112	0.0907021	0.0623577
TET2-AS1	2	2	4	0	0.6875	28	1.78112	0.0907021	0.0623577
ZDHHC20	2	2	4	0	0.6875	28	1.78112	0.0907021	0.0623577
SMARCC2	2	3	5	-1	0.8125	118	0.528298	0.0767512	0.0623604
SNX9	1	1	2	0	0.75	70	0.356224	0.0835436	0.0626577
OTUD4	2	0	2	2	0.25	21	1.18741	0.251362	0.0628406
ETS1	4	6	10	-2	0.828125	100	1.24678	0.0758834	0.0628409
DNAJC7	4	4	8	0	0.636719	82	1.21637	0.0987938	0.0629038
CEP112	2	1	3	1	0.5	21	1.78112	0.126012	0.0630059
FNDC3B	2	1	3	1	0.5	21	1.78112	0.126012	0.0630059
TBC1D20	2	1	3	1	0.5	21	1.78112	0.126012	0.0630059
TRAFD1	2	1	3	1	0.5	21	1.78112	0.126012	0.0630059
ZNF706	2	1	3	1	0.5	21	1.78112	0.126012	0.0630059
AOAH	2	0	2	2	0.25	36	0.692658	0.252299	0.0630748
KHDRBS1	3	6	9	-3	0.910156	84	1.33584	0.0693863	0.0631524
KLRG1	6	8	14	-2	0.788025	159	1.0978	0.080187	0.0631894
PAN3	1	3	4	-2	0.9375	107	0.466088	0.0674949	0.0632765
MAPK8IP3	9	11	20	-2	0.748278	261	0.95539	0.0849843	0.0635918
P4HA1	4	3	7	1	0.5	120	0.727291	0.127244	0.0636222
NCBP1	2	1	3	1	0.5	73	0.512377	0.127739	0.0638696
RNF145	2	1	3	1	0.5	73	0.512377	0.127739	0.0638696
SMARCAD1	2	0	2	2	0.25	35	0.712448	0.256184	0.0640459
RDX	0	2	2	-2	1	76	0.328101	0.0640764	0.0640764
CSK	1	0	1	1	0.5	45	0.277063	0.128395	0.0641977
FKBP1A	1	0	1	1	0.5	45	0.277063	0.128395	0.0641977
GTF3C4	1	0	1	1	0.5	45	0.277063	0.128395	0.0641977
IL2RA	1	0	1	1	0.5	45	0.277063	0.128395	0.0641977
HLCS	2	0	2	2	0.25	22	1.13344	0.256805	0.0642013
P2RX7	2	0	2	2	0.25	22	1.13344	0.256805	0.0642013
RPGRIP1L	2	0	2	2	0.25	22	1.13344	0.256805	0.0642013
STARD3NL	2	0	2	2	0.25	22	1.13344	0.256805	0.0642013
USP39	2	0	2	2	0.25	22	1.13344	0.256805	0.0642013
ITGAL	4	16	20	-12	0.998712	232	1.07481	0.0642973	0.0642144
ARHGAP26	3	2	5	1	0.5	48	1.29873	0.128588	0.0642941
LRPPRC	5	5	10	0	0.623047	114	1.09367	0.103227	0.0643152
MROH1	12	23	35	-11	0.97952	471	0.926485	0.0657557	0.064409
RFX3	4	6	10	-2	0.828125	101	1.23444	0.0780299	0.0646185
KIAA0232	3	2	5	1	0.5	97	0.642672	0.129652	0.064826
SAR1B	2	0	2	2	0.25	34	0.733402	0.259703	0.0649257
TESPA1	4	7	11	-3	0.886719	204	0.672286	0.0732702	0.0649701
ITFG1	1	4	5	-3	0.96875	35	1.78112	0.0672424	0.065141
TNRC18	0	4	4	-4	1	24	2.07797	0.0651976	0.0651976
PRKAG1	0	1	1	-1	1	58	0.214963	0.0652191	0.0652191
THAP4	2	0	2	2	0.25	23	1.08416	0.261283	0.0653208
ZER1	2	0	2	2	0.25	23	1.08416	0.261283	0.0653208
RALGAPA2	2	5	7	-3	0.9375	59	1.47924	0.0697569	0.0653971
PHACTR4	5	4	9	1	0.5	130	0.863158	0.131093	0.0655467
ZC3H13	0	3	3	-3	1	92	0.40656	0.0655666	0.0655666
CCDC88A	2	0	2	2	0.25	33	0.755627	0.262815	0.0657038
FLI1	2	0	2	2	0.25	33	0.755627	0.262815	0.0657038
NLRC3	5	4	9	1	0.5	124	0.904924	0.131676	0.065838
PCF11	0	6	6	-6	1	46	1.62624	0.0658542	0.0658542
JARID2	5	4	9	1	0.5	127	0.883548	0.131715	0.0658575
PPP3CC	10	13	23	-3	0.797564	320	0.896126	0.0829133	0.0661286
AGL	2	0	2	2	0.25	24	1.03899	0.264835	0.0662088
STK19	2	0	2	2	0.25	24	1.03899	0.264835	0.0662088
WDR59	2	0	2	2	0.25	24	1.03899	0.264835	0.0662088
MAP3K3	3	3	6	0	0.65625	55	1.36013	0.100998	0.0662797
PHF14	3	3	6	0	0.65625	55	1.36013	0.100998	0.0662797
NSRP1	6	6	12	0	0.612793	152	0.984303	0.108256	0.0663384
ALKBH5	2	0	2	2	0.25	32	0.77924	0.265477	0.0663692
CHST7	2	0	2	2	0.25	32	0.77924	0.265477	0.0663692
RRP1B	2	0	2	2	0.25	32	0.77924	0.265477	0.0663692
WRN	2	0	2	2	0.25	32	0.77924	0.265477	0.0663692
NUMA1	6	15	21	-9	0.986698	250	1.0473	0.0673199	0.0664244
FZD3	2	3	5	-1	0.8125	38	1.64051	0.0818315	0.0664881
NLRC5	8	11	19	-3	0.820358	237	0.999532	0.0811339	0.0665589
MEIOB	3	4	7	-1	0.773438	64	1.36367	0.0861756	0.0666514
PIK3R5	5	9	14	-4	0.910217	154	1.13344	0.0733385	0.066754
EMC2	2	2	4	0	0.6875	29	1.7197	0.0971575	0.0667958
PSMD9	2	2	4	0	0.6875	29	1.7197	0.0971575	0.0667958
RABGAP1	1	2	3	-1	0.875	88	0.42504	0.0764185	0.0668662
JPX	2	0	2	2	0.25	25	0.997427	0.267504	0.066876
LMNA	2	0	2	2	0.25	25	0.997427	0.267504	0.066876
ANO6	2	0	2	2	0.25	31	0.804377	0.267642	0.0669104
GPHN	2	0	2	2	0.25	31	0.804377	0.267642	0.0669104
R3HCC1L	2	0	2	2	0.25	31	0.804377	0.267642	0.0669104
CDK11A	1	3	4	-2	0.9375	25	1.99485	0.0714573	0.0669912
CKLF-CMTM1	1	3	4	-2	0.9375	25	1.99485	0.0714573	0.0669912
TNFSF12-TNFSF13	1	3	4	-2	0.9375	25	1.99485	0.0714573	0.0669912
ZNF708	1	3	4	-2	0.9375	25	1.99485	0.0714573	0.0669912
ST3GAL3	3	7	10	-4	0.945312	192	0.649367	0.0710557	0.0671699
QRICH1	6	8	14	-2	0.788025	232	0.75237	0.0852776	0.0672009
NUFIP2	5	6	11	-1	0.725586	123	1.11501	0.0927676	0.0673109
PPIP5K2	2	0	2	2	0.25	30	0.831189	0.269263	0.0673157
AGER	2	0	2	2	0.25	26	0.959065	0.269336	0.0673339
AUTS2	2	0	2	2	0.25	26	0.959065	0.269336	0.0673339
CCNB1IP1	2	0	2	2	0.25	26	0.959065	0.269336	0.0673339
LRMP	2	0	2	2	0.25	26	0.959065	0.269336	0.0673339
ANKRD44	3	2	5	1	0.5	95	0.656202	0.134819	0.0674094
PIP4K2A	3	2	5	1	0.5	95	0.656202	0.134819	0.0674094
FMNL1	1	0	1	1	0.5	44	0.28336	0.134864	0.0674319
MBD2	1	0	1	1	0.5	44	0.28336	0.134864	0.0674319
USP8	1	0	1	1	0.5	44	0.28336	0.134864	0.0674319
GABPB2	2	1	3	1	0.5	22	1.70016	0.134871	0.0674357
KLHL24	2	1	3	1	0.5	22	1.70016	0.134871	0.0674357
PJA2	2	1	3	1	0.5	22	1.70016	0.134871	0.0674357
SLC9A6	2	1	3	1	0.5	22	1.70016	0.134871	0.0674357
TRAPPC13	2	1	3	1	0.5	22	1.70016	0.134871	0.0674357
MLLT1	4	3	7	1	0.5	115	0.758912	0.135139	0.0675696
GNAS	2	0	2	2	0.25	29	0.859851	0.270292	0.067573
HPS5	2	0	2	2	0.25	29	0.859851	0.270292	0.067573
SRSF11	2	0	2	2	0.25	29	0.859851	0.270292	0.067573
AGPAT1	2	0	2	2	0.25	27	0.923544	0.270378	0.0675945
GTF3C5	2	0	2	2	0.25	27	0.923544	0.270378	0.0675945
OGFOD3	2	0	2	2	0.25	27	0.923544	0.270378	0.0675945
FLYWCH2	2	0	2	2	0.25	28	0.89056	0.27068	0.0676701
G3BP1	2	0	2	2	0.25	28	0.89056	0.27068	0.0676701
TMEM59	2	0	2	2	0.25	28	0.89056	0.27068	0.0676701
EIF4G3	9	12	21	-3	0.808345	278	0.941815	0.0842423	0.0680968
HNRNPUL1	7	10	17	-3	0.833847	206	1.0289	0.0818244	0.0682291
KDM1A	1	1	2	0	0.75	68	0.366701	0.0909807	0.0682355
DNAJB14	3	2	5	1	0.5	50	1.24678	0.13666	0.0683302
EXD3	3	2	5	1	0.5	50	1.24678	0.13666	0.0683302
N4BP2L2	3	2	5	1	0.5	50	1.24678	0.13666	0.0683302
REL	3	2	5	1	0.5	50	1.24678	0.13666	0.0683302
SUPT16H	3	2	5	1	0.5	50	1.24678	0.13666	0.0683302
USPL1	3	5	8	-2	0.855469	75	1.3299	0.0798748	0.0683304
TAOK3	5	6	11	-1	0.725586	124	1.10602	0.0944014	0.0684963
KAT7	2	8	10	-6	0.989258	97	1.28534	0.0693685	0.0686233
MYO1D	1	5	6	-4	0.984375	47	1.59164	0.0697467	0.0686569
ZNF81	1	5	6	-4	0.984375	47	1.59164	0.0697467	0.0686569
LUC7L3	3	2	5	1	0.5	94	0.663183	0.137365	0.0686827
MARS	3	3	6	0	0.65625	56	1.33584	0.104752	0.0687436
GUSBP11	0	1	1	-1	1	57	0.218734	0.068854	0.068854
HIPK1	0	1	1	-1	1	57	0.218734	0.068854	0.068854
MVB12A	0	1	1	-1	1	57	0.218734	0.068854	0.068854
NAMPT	0	1	1	-1	1	57	0.218734	0.068854	0.068854
PKMYT1	0	1	1	-1	1	57	0.218734	0.068854	0.068854
TRIT1	0	1	1	-1	1	57	0.218734	0.068854	0.068854
HMG20A	2	6	8	-4	0.964844	72	1.38532	0.0714296	0.0689184
AP2A1	5	6	11	-1	0.725586	187	0.733402	0.0950775	0.0689869
HSF1	4	11	15	-7	0.982422	260	0.719299	0.0702413	0.0690066
PGM2L1	4	3	7	1	0.5	84	1.03899	0.138057	0.0690286
CLUAP1	6	7	13	-1	0.709473	158	1.02584	0.0975716	0.0692244
DCAF6	1	2	3	-1	0.875	87	0.429926	0.0793261	0.0694104
UBR5	3	5	8	-2	0.855469	158	0.631283	0.0812015	0.0694653
ADD1	7	13	20	-6	0.942341	243	1.02616	0.0738697	0.0696104
MAN1C1	3	7	10	-4	0.945312	99	1.25938	0.0737222	0.0696905
GBP2	1	2	3	-1	0.875	16	2.33772	0.0797294	0.0697632
GTSE1	1	2	3	-1	0.875	16	2.33772	0.0797294	0.0697632
P4HTM	1	2	3	-1	0.875	16	2.33772	0.0797294	0.0697632
SGPP1	1	2	3	-1	0.875	16	2.33772	0.0797294	0.0697632
ZNF384	0	4	4	-4	1	106	0.470485	0.0698341	0.0698341
RNF216	8	10	18	-2	0.759659	261	0.859851	0.0924251	0.0702115
CDK11B	3	2	5	1	0.5	51	1.22234	0.140457	0.0702283
RTTN	3	2	5	1	0.5	51	1.22234	0.140457	0.0702283
CSNK1A1	1	0	1	1	0.5	43	0.28995	0.141585	0.0707926
FEM1B	1	0	1	1	0.5	43	0.28995	0.141585	0.0707926
SQLE	1	0	1	1	0.5	43	0.28995	0.141585	0.0707926
ZBTB43	1	0	1	1	0.5	43	0.28995	0.141585	0.0707926
SAMSN1	5	7	12	-2	0.806152	135	1.10825	0.0881151	0.0710342
SUPT3H	8	10	18	-2	0.759659	254	0.883548	0.0935394	0.0710581
SPPL3	9	13	22	-4	0.856861	321	0.854494	0.0829601	0.0710852
BIN2	1	1	2	0	0.75	67	0.372174	0.094883	0.0711622
KCMF1	1	1	2	0	0.75	67	0.372174	0.094883	0.0711622
FOXN2	3	3	6	0	0.65625	57	1.3124	0.108438	0.0711627
RAB7A	3	3	6	0	0.65625	57	1.3124	0.108438	0.0711627
CHN1	2	2	4	0	0.6875	30	1.66238	0.103578	0.0712101
DCLRE1C	2	2	4	0	0.6875	30	1.66238	0.103578	0.0712101
FAM104A	2	2	4	0	0.6875	30	1.66238	0.103578	0.0712101
L3MBTL3	2	2	4	0	0.6875	30	1.66238	0.103578	0.0712101
RAP1A	8	12	20	-4	0.868412	305	0.817563	0.0820284	0.0712345
SETD5	4	3	7	1	0.5	109	0.800687	0.142728	0.0713641
ABHD16A	2	5	7	-3	0.9375	147	0.593707	0.076157	0.0713972
USP32	1	9	10	-8	0.999023	98	1.27223	0.0715495	0.0714796
ECH1	2	1	3	1	0.5	23	1.62624	0.143461	0.0717305
LATS1	2	1	3	1	0.5	23	1.62624	0.143461	0.0717305
LITAF	2	1	3	1	0.5	23	1.62624	0.143461	0.0717305
NEK4	2	1	3	1	0.5	23	1.62624	0.143461	0.0717305
UNC13D	2	1	3	1	0.5	23	1.62624	0.143461	0.0717305
VPS52	3	6	9	-3	0.910156	173	0.648616	0.0788782	0.0717915
CD84	2	1	3	1	0.5	69	0.54208	0.143657	0.0718286
POLR2A	9	14	23	-5	0.89498	338	0.848403	0.080424	0.0719779
DTNB	4	4	8	0	0.636719	88	1.13344	0.113103	0.0720151
C11orf49	3	2	5	1	0.5	52	1.19883	0.144081	0.0720404
JAK3	0	4	4	-4	1	105	0.474965	0.0722287	0.0722287
PTPRC	3	8	11	-5	0.967285	113	1.21368	0.0746968	0.0722531
CDK13	1	3	4	-2	0.9375	103	0.484188	0.0771822	0.0723583
TNRC6A	3	5	8	-2	0.855469	156	0.639377	0.084629	0.0723975
RAB27A	2	4	6	-2	0.890625	50	1.49614	0.0815562	0.072636
LINC00271	0	1	1	-1	1	56	0.22264	0.0726691	0.0726691
EED	4	3	7	1	0.5	106	0.823348	0.145539	0.0727693
FAF2	4	3	7	1	0.5	90	0.969721	0.145609	0.0728044
TCF25	5	5	10	0	0.623047	124	1.00547	0.116936	0.0728566
FAM76A	1	3	4	-2	0.9375	26	1.91813	0.0778179	0.0729543
KIAA0368	1	3	4	-2	0.9375	26	1.91813	0.0778179	0.0729543
RAB4B-EGLN2	1	3	4	-2	0.9375	26	1.91813	0.0778179	0.0729543
YEATS2	1	3	4	-2	0.9375	26	1.91813	0.0778179	0.0729543
NAA25	1	12	13	-11	0.999878	231	0.701653	0.0729634	0.0729545
ATRN	0	7	7	-7	1	60	1.45458	0.0730437	0.0730437
GOSR1	3	5	8	-2	0.855469	77	1.29536	0.0854369	0.0730886
KCTD13	0	2	2	-2	1	73	0.341585	0.0732892	0.0732892
MVB12B	0	2	2	-2	1	73	0.341585	0.0732892	0.0732892
TNPO1	0	2	2	-2	1	73	0.341585	0.0732892	0.0732892
ATF1	3	3	6	0	0.65625	58	1.28978	0.112047	0.073531
RNF169	3	3	6	0	0.65625	58	1.28978	0.112047	0.073531
CLSTN1	0	3	3	-3	1	89	0.420264	0.073589	0.073589
EIF4ENIF1	0	3	3	-3	1	89	0.420264	0.073589	0.073589
UIMC1	3	7	10	-4	0.945312	101	1.23444	0.0780299	0.0737626
ELAVL1	3	2	5	1	0.5	53	1.17621	0.147526	0.0737628
PI4KA	2	3	5	-1	0.8125	112	0.5566	0.0908681	0.0738303
LSM12	2	1	3	1	0.5	68	0.550052	0.147711	0.0738555
PELP1	4	3	7	1	0.5	102	0.855636	0.148065	0.0740327
SETDB2	1	1	2	0	0.75	66	0.377813	0.0989085	0.0741814
RAB11FIP3	6	7	13	-1	0.709473	166	0.976397	0.104562	0.0741841
LPCAT3	4	7	11	-3	0.886719	196	0.699726	0.0836902	0.0742097
JMJD1C	4	3	7	1	0.5	101	0.864108	0.148459	0.0742294
BLMH	1	0	1	1	0.5	42	0.296853	0.148561	0.0742804
BTBD10	1	0	1	1	0.5	42	0.296853	0.148561	0.0742804
NCAPH	1	0	1	1	0.5	42	0.296853	0.148561	0.0742804
PFDN1	1	0	1	1	0.5	42	0.296853	0.148561	0.0742804
TOPBP1	1	0	1	1	0.5	42	0.296853	0.148561	0.0742804
ZMPSTE24	4	3	7	1	0.5	96	0.909113	0.148858	0.0744289
RALY	1	4	5	-3	0.96875	37	1.68484	0.0769327	0.0745286
RUNX2	3	6	9	-3	0.910156	171	0.656202	0.0819828	0.0746171
BRCC3	5	5	10	0	0.623047	152	0.820253	0.120581	0.0751277
ATF7	6	10	16	-4	0.894943	257	0.776208	0.0841807	0.0753369
TBCK	2	2	4	0	0.6875	31	1.60875	0.109933	0.0755792
CDC14A	2	3	5	-1	0.8125	111	0.561615	0.0933348	0.0758345
RNF111	2	3	5	-1	0.8125	111	0.561615	0.0933348	0.0758345
HCG20	3	3	6	0	0.65625	59	1.26792	0.11557	0.0758427
ABCC4	2	1	3	1	0.5	24	1.55848	0.151734	0.0758669
KLRB1	2	1	3	1	0.5	24	1.55848	0.151734	0.0758669
PIGL	2	1	3	1	0.5	24	1.55848	0.151734	0.0758669
EEA1	2	1	3	1	0.5	67	0.558262	0.151781	0.0758903
ZNF148	3	8	11	-5	0.967285	115	1.19258	0.0785084	0.07594
LYST	4	4	8	0	0.636719	91	1.09607	0.1193	0.0759608
COL4A3BP	2	4	6	-2	0.890625	51	1.4668	0.0854984	0.076147
RBM39	4	8	12	-4	0.927002	210	0.712448	0.0822041	0.0762033
SFI1	7	14	21	-7	0.960823	267	0.980617	0.0793305	0.0762226
RAB14	4	4	8	0	0.636719	135	0.738835	0.119793	0.0762742
LASP1	2	2	4	0	0.6875	91	0.548037	0.111076	0.0763648
STXBP3	2	2	4	0	0.6875	91	0.548037	0.111076	0.0763648
FMNL3	3	7	10	-4	0.945312	185	0.673937	0.0809208	0.0764954
ADD3	3	4	7	-1	0.773438	68	1.28345	0.0989203	0.0765087
ALMS1	0	1	1	-1	1	55	0.226688	0.0766711	0.0766711
INTS2	0	1	1	-1	1	55	0.226688	0.0766711	0.0766711
PTK2B	0	1	1	-1	1	55	0.226688	0.0766711	0.0766711
IL6R	3	3	6	0	0.65625	114	0.656202	0.117075	0.0768307
CCDC18	3	2	5	1	0.5	55	1.13344	0.15385	0.076925
COX10	6	7	13	-1	0.709473	190	0.853063	0.108467	0.076954
ZNF331	3	2	5	1	0.5	87	0.716543	0.154018	0.077009
PELI1	4	4	8	0	0.636719	92	1.08416	0.121203	0.077172
SCAI	2	8	10	-6	0.989258	101	1.23444	0.0780299	0.0771917
MAP2K2	1	3	4	-2	0.9375	101	0.493776	0.082351	0.0772041
IP6K1	8	13	21	-5	0.905376	305	0.858442	0.08533	0.0772557
ATP6V0A2	1	1	2	0	0.75	65	0.383626	0.103057	0.0772931
FAM118A	1	1	2	0	0.75	65	0.383626	0.103057	0.0772931
NUP107	1	1	2	0	0.75	65	0.383626	0.103057	0.0772931
ZKSCAN1	1	1	2	0	0.75	65	0.383626	0.103057	0.0772931
ATXN10	5	8	13	-3	0.866577	216	0.750379	0.0892603	0.0773509
CLEC2B	4	5	9	-1	0.746094	99	1.13344	0.103986	0.0775836
SPPL2B	0	4	4	-4	1	26	1.91813	0.0778179	0.0778179
ASXL1	5	5	10	0	0.623047	137	0.910061	0.124912	0.0778263
UBE4B	2	3	5	-1	0.8125	110	0.56672	0.0958295	0.0778615
ZMYND11	2	3	5	-1	0.8125	110	0.56672	0.0958295	0.0778615
APPL1	1	2	3	-1	0.875	17	2.20021	0.0890234	0.0778955
PTPN23	1	2	3	-1	0.875	17	2.20021	0.0890234	0.0778955
ZKSCAN8	1	2	3	-1	0.875	17	2.20021	0.0890234	0.0778955
ZNF346	1	2	3	-1	0.875	17	2.20021	0.0890234	0.0778955
ZNF567	1	2	3	-1	0.875	17	2.20021	0.0890234	0.0778955
AGTPBP1	1	0	1	1	0.5	41	0.304094	0.155792	0.077896
AKIRIN1	1	0	1	1	0.5	41	0.304094	0.155792	0.077896
ERGIC2	1	0	1	1	0.5	41	0.304094	0.155792	0.077896
FLOT1	1	0	1	1	0.5	41	0.304094	0.155792	0.077896
HECA	1	0	1	1	0.5	41	0.304094	0.155792	0.077896
NUDT21	1	0	1	1	0.5	41	0.304094	0.155792	0.077896
RPS6KB2	1	0	1	1	0.5	41	0.304094	0.155792	0.077896
SRPK1	5	5	10	0	0.623047	139	0.896967	0.125124	0.0779583
RASA1	3	2	5	1	0.5	86	0.724875	0.156161	0.0780804
STRN3	3	3	6	0	0.65625	60	1.24678	0.118998	0.0780923
HIVEP1	3	4	7	-1	0.773438	134	0.651305	0.101069	0.0781706
ILF3	5	12	17	-7	0.975479	274	0.773552	0.0801416	0.0781765
BTLA	2	3	5	-1	0.8125	41	1.52047	0.0965207	0.0784231
MPRIP	2	3	5	-1	0.8125	41	1.52047	0.0965207	0.0784231
SCAP	2	3	5	-1	0.8125	41	1.52047	0.0965207	0.0784231
XRCC6	2	2	4	0	0.6875	90	0.554126	0.114165	0.0784882
KIAA0753	4	7	11	-3	0.886719	192	0.714303	0.0888383	0.0787746
RABL6	5	12	17	-7	0.975479	205	1.03392	0.0809201	0.0789358
RNF168	1	3	4	-2	0.9375	27	1.84709	0.0842444	0.0789791
TRIM39-RPP21	1	3	4	-2	0.9375	27	1.84709	0.0842444	0.0789791
NDE1	1	6	7	-5	0.992188	62	1.40766	0.079628	0.0790059
PCGF5	1	4	5	-3	0.96875	38	1.64051	0.0818315	0.0792742
SBF2	1	4	5	-3	0.96875	38	1.64051	0.0818315	0.0792742
KPNA6	2	8	10	-6	0.989258	102	1.22234	0.0801584	0.0792974
SEPT7	4	4	8	0	0.636719	94	1.06109	0.124747	0.0794286
AKAP10	4	6	10	-2	0.828125	110	1.13344	0.0961776	0.0796471
LPIN2	4	6	10	-2	0.828125	110	1.13344	0.0961776	0.0796471
NUP133	3	2	5	1	0.5	57	1.09367	0.159388	0.0796938
ANKMY1	0	3	3	-3	1	16	2.33772	0.0797294	0.0797294
ST7	0	3	3	-3	1	16	2.33772	0.0797294	0.0797294
USP38	0	3	3	-3	1	16	2.33772	0.0797294	0.0797294
NBPF9	4	6	10	-2	0.828125	174	0.716543	0.0963859	0.0798196
CENPP	2	1	3	1	0.5	25	1.49614	0.159649	0.0798247
CUX1	2	1	3	1	0.5	25	1.49614	0.159649	0.0798247
PXN	2	1	3	1	0.5	25	1.49614	0.159649	0.0798247
RBM27	2	1	3	1	0.5	25	1.49614	0.159649	0.0798247
SGSM3	2	1	3	1	0.5	25	1.49614	0.159649	0.0798247
LIMK2	2	1	3	1	0.5	65	0.575439	0.159935	0.0799674
NBR1	1	8	9	-7	0.998047	172	0.652387	0.0804278	0.0802707
ARHGAP4	3	3	6	0	0.65625	61	1.22635	0.122323	0.0802747
DIAPH2	3	3	6	0	0.65625	61	1.22635	0.122323	0.0802747
BAZ2A	4	4	8	0	0.636719	95	1.04992	0.126384	0.0804713
IP6K2	1	1	2	0	0.75	64	0.38962	0.10733	0.0804972
RALGAPA1	1	1	2	0	0.75	64	0.38962	0.10733	0.0804972
ZNF652	5	6	11	-1	0.725586	172	0.797362	0.110974	0.080521
ZFR	2	2	4	0	0.6875	89	0.560352	0.117281	0.0806308
VPS45	7	16	23	-9	0.982655	330	0.868971	0.0822164	0.0807904
AES	0	1	1	-1	1	54	0.230886	0.0808668	0.0808668
KIF13B	0	1	1	-1	1	54	0.230886	0.0808668	0.0808668
TIAM1	3	2	5	1	0.5	58	1.07481	0.161852	0.080926
ZNF791	3	2	5	1	0.5	83	0.751075	0.162101	0.0810503
LCOR	4	6	10	-2	0.828125	111	1.12323	0.0980113	0.0811656
CTCF	7	16	23	-9	0.982655	317	0.904607	0.082765	0.0813295
DCP1B	1	0	1	1	0.5	40	0.311696	0.163278	0.0816389
SRP54	1	0	1	1	0.5	40	0.311696	0.163278	0.0816389
SUPT20H	1	0	1	1	0.5	40	0.311696	0.163278	0.0816389
TICRR	1	0	1	1	0.5	40	0.311696	0.163278	0.0816389
ARHGAP35	5	11	16	-6	0.961594	256	0.77924	0.0849627	0.0816996
PRKRIP1	0	5	5	-5	1	38	1.64051	0.0818315	0.0818315
SPG7	3	2	5	1	0.5	82	0.760234	0.163896	0.0819479
PITPNB	2	3	5	-1	0.8125	108	0.577215	0.100895	0.081977
CHD3	2	1	3	1	0.5	64	0.58443	0.164002	0.0820009
ZNF7	2	1	3	1	0.5	64	0.58443	0.164002	0.0820009
C5orf42	2	3	5	-1	0.8125	42	1.48427	0.101355	0.0823513
CPD	2	4	6	-2	0.890625	125	0.598456	0.0925385	0.0824171
SNTB2	3	6	9	-3	0.910156	93	1.20657	0.0910351	0.0828562
CLEC2D	1	6	7	-5	0.992188	143	0.610314	0.0836127	0.0829594
TMEM87A	1	6	7	-5	0.992188	143	0.610314	0.0836127	0.0829594
WWOX	4	4	8	0	0.636719	127	0.785376	0.130326	0.082981
WDR20	4	4	8	0	0.636719	98	1.01778	0.13074	0.0832445
FAM214A	1	4	5	-3	0.96875	114	0.546835	0.0860262	0.0833379
LSM2	2	8	10	-6	0.989258	104	1.19883	0.0843493	0.0834432
OS9	3	4	7	-1	0.773438	71	1.22922	0.107952	0.083494
MAPK1	6	8	14	-2	0.788025	197	0.88604	0.105977	0.0835122
PDS5A	5	7	12	-2	0.806152	147	1.01778	0.103668	0.083572
ARPP19	2	1	3	1	0.5	26	1.4386	0.167173	0.0835864
DOCK2	2	1	3	1	0.5	26	1.4386	0.167173	0.0835864
MAPKBP1	2	1	3	1	0.5	26	1.4386	0.167173	0.0835864
RARG	2	1	3	1	0.5	26	1.4386	0.167173	0.0835864
TBCEL	2	1	3	1	0.5	26	1.4386	0.167173	0.0835864
ZNF584	2	1	3	1	0.5	26	1.4386	0.167173	0.0835864
ESYT2	3	7	10	-4	0.945312	106	1.17621	0.0884314	0.0835954
UBAP2L	7	13	20	-6	0.942341	276	0.903467	0.0887516	0.0836343
PHF21A	7	13	20	-6	0.942341	279	0.893752	0.0888729	0.0837485
C21orf91	1	1	2	0	0.75	63	0.395805	0.111724	0.0837931
SCYL1	1	1	2	0	0.75	63	0.395805	0.111724	0.0837931
FAM117B	3	3	6	0	0.65625	109	0.686303	0.127975	0.0839836
FOXO1	3	3	6	0	0.65625	109	0.686303	0.127975	0.0839836
ARHGEF3	4	4	8	0	0.636719	99	1.0075	0.132001	0.0840478
MIPEP	2	2	4	0	0.6875	33	1.51125	0.122331	0.0841026
RAD23B	2	2	4	0	0.6875	33	1.51125	0.122331	0.0841026
RTN4	2	2	4	0	0.6875	33	1.51125	0.122331	0.0841026
TXNDC11	3	4	7	-1	0.773438	130	0.671345	0.108872	0.0842054
RAVER1	0	4	4	-4	1	27	1.84709	0.0842444	0.0842444
ZNF707	0	4	4	-4	1	27	1.84709	0.0842444	0.0842444
OSBPL8	3	2	5	1	0.5	79	0.789104	0.168635	0.0843174
CCDC47	3	6	9	-3	0.910156	164	0.684211	0.0929188	0.0845706
GPBP1L1	5	6	11	-1	0.725586	144	0.952405	0.116761	0.0847203
RBM12	4	4	8	0	0.636719	100	0.997427	0.133167	0.0847896
NT5C2	4	8	12	-4	0.927002	202	0.740664	0.0914817	0.0848037
LPP	3	6	9	-3	0.910156	94	1.19373	0.0933067	0.0849237
CEP350	3	2	5	1	0.5	78	0.799221	0.169976	0.0849882
RHOT1	3	2	5	1	0.5	78	0.799221	0.169976	0.0849882
IPCEF1	1	3	4	-2	0.9375	28	1.78112	0.0907021	0.0850332
FAM107B	2	6	8	-4	0.964844	78	1.27875	0.0881813	0.0850812
FERMT3	0	1	1	-1	1	53	0.235242	0.0852627	0.0852627
PANK4	0	1	1	-1	1	53	0.235242	0.0852627	0.0852627
KCNA3	5	6	11	-1	0.725586	146	0.939358	0.117757	0.085443
NDFIP1	1	6	7	-5	0.992188	64	1.36367	0.0861756	0.0855023
HMGXB4	1	0	1	1	0.5	39	0.319688	0.171016	0.0855081
SPCS2	3	2	5	1	0.5	63	0.989511	0.171068	0.085534
RTN3	4	4	8	0	0.636719	123	0.810917	0.134357	0.0855477
RECK	3	2	5	1	0.5	77	0.8096	0.171188	0.085594
MSH5-SAPCD1	4	5	9	-1	0.746094	105	1.06867	0.11491	0.0857335
PRDM2	4	8	12	-4	0.927002	138	1.08416	0.0925322	0.0857775
ARL6IP1	1	2	3	-1	0.875	18	2.07797	0.0983726	0.086076
BRWD3	1	2	3	-1	0.875	18	2.07797	0.0983726	0.086076
IFNAR1	1	2	3	-1	0.875	18	2.07797	0.0983726	0.086076
MTA2	1	2	3	-1	0.875	18	2.07797	0.0983726	0.086076
RRN3	1	2	3	-1	0.875	18	2.07797	0.0983726	0.086076
SRGAP2	1	2	3	-1	0.875	18	2.07797	0.0983726	0.086076
TRIM22	1	2	3	-1	0.875	18	2.07797	0.0983726	0.086076
ZFP30	1	2	3	-1	0.875	18	2.07797	0.0983726	0.086076
ZNF831	1	2	3	-1	0.875	18	2.07797	0.0983726	0.086076
CHSY1	1	2	3	-1	0.875	81	0.461772	0.0983915	0.0860926
PPP2CA	2	3	5	-1	0.8125	43	1.44975	0.106131	0.0862314
TBC1D5	2	3	5	-1	0.8125	43	1.44975	0.106131	0.0862314
SAFB2	2	4	6	-2	0.890625	123	0.608187	0.096941	0.0863381
CEP95	3	3	6	0	0.65625	64	1.16886	0.131615	0.0863726
ACSF3	4	9	13	-5	0.953857	152	1.06633	0.0906468	0.0864642
MAML1	2	4	6	-2	0.890625	54	1.38532	0.0971848	0.0865552
MAST4	3	3	6	0	0.65625	107	0.699131	0.132154	0.0867261
PARP11	2	5	7	-3	0.9375	66	1.32235	0.0926257	0.0868366
CAPRIN1	3	6	9	-3	0.910156	95	1.18116	0.0955376	0.0869542
NACC1	3	2	5	1	0.5	74	0.842422	0.173976	0.0869881
FAM69A	3	2	5	1	0.5	66	0.944533	0.174132	0.0870658
MGEA5	4	4	8	0	0.636719	104	0.959065	0.136852	0.0871365
PAK2	4	4	8	0	0.636719	104	0.959065	0.136852	0.0871365
CDK5RAP1	2	1	3	1	0.5	27	1.38532	0.174275	0.0871375
PIBF1	2	1	3	1	0.5	27	1.38532	0.174275	0.0871375
SPTLC1	2	1	3	1	0.5	27	1.38532	0.174275	0.0871375
COX5A	1	1	2	0	0.75	62	0.402188	0.11624	0.0871801
MAP3K1	1	1	2	0	0.75	62	0.402188	0.11624	0.0871801
PDE4D	1	1	2	0	0.75	62	0.402188	0.11624	0.0871801
MYO9B	6	10	16	-4	0.894943	213	0.936552	0.0974878	0.0872461
PDHX	3	2	5	1	0.5	67	0.930436	0.174755	0.0873774
USP9X	4	7	11	-3	0.886719	184	0.74536	0.0986587	0.0874825
ZC3H3	4	5	9	-1	0.746094	147	0.763337	0.117265	0.0874909
DNAJC13	3	2	5	1	0.5	72	0.865822	0.175066	0.0875328
VPS13A	3	2	5	1	0.5	72	0.865822	0.175066	0.0875328
WDR7	3	2	5	1	0.5	72	0.865822	0.175066	0.0875328
SRP68	5	8	13	-3	0.866577	203	0.798433	0.101062	0.0875776
CRKL	3	2	5	1	0.5	69	0.903467	0.175426	0.087713
KIF18B	3	2	5	1	0.5	69	0.903467	0.175426	0.087713
TIAL1	4	4	8	0	0.636719	106	0.940969	0.138111	0.0879376
GALNT2	2	1	3	1	0.5	61	0.613173	0.176041	0.0880205
YWHAB	2	1	3	1	0.5	61	0.613173	0.176041	0.0880205
EP400	3	3	6	0	0.65625	106	0.705727	0.134189	0.0880618
TMEM131	4	6	10	-2	0.828125	116	1.07481	0.106444	0.0881492
EXOC6	2	2	4	0	0.6875	34	1.4668	0.12832	0.0882202
STRBP	2	2	4	0	0.6875	34	1.4668	0.12832	0.0882202
FBXW11	3	3	6	0	0.65625	65	1.15088	0.134464	0.0882419
CNTROB	2	4	6	-2	0.890625	122	0.613173	0.0991614	0.0883157
RAPGEF6	4	8	12	-4	0.927002	140	1.06867	0.095297	0.0883405
ATP2A2	3	10	13	-7	0.98877	151	1.07339	0.089369	0.0883653
HNRNPC	5	7	12	-2	0.806152	182	0.822056	0.10967	0.0884106
AMBRA1	4	4	8	0	0.636719	109	0.915071	0.139278	0.0886811
RFX1	0	9	9	-9	1	92	1.21968	0.0887264	0.0887264
CDK6	6	10	16	-4	0.894943	225	0.886602	0.0992116	0.0887887
RAD18	0	3	3	-3	1	17	2.20021	0.0890234	0.0890234
C7orf55-LUC7L2	1	2	3	-1	0.875	80	0.467544	0.101831	0.089102
ZEB1	4	5	9	-1	0.746094	108	1.03899	0.119444	0.0891162
FGFR1OP	1	0	1	1	0.5	38	0.328101	0.179004	0.0895018
GTF2H3	1	0	1	1	0.5	38	0.328101	0.179004	0.0895018
MAP4K2	1	0	1	1	0.5	38	0.328101	0.179004	0.0895018
PPP1R15B	1	0	1	1	0.5	38	0.328101	0.179004	0.0895018
SHQ1	1	0	1	1	0.5	38	0.328101	0.179004	0.0895018
SYCE3	1	0	1	1	0.5	38	0.328101	0.179004	0.0895018
TMEM189-UBE2V1	1	0	1	1	0.5	38	0.328101	0.179004	0.0895018
CHKB-AS1	0	1	1	-1	1	52	0.239766	0.0898657	0.0898657
SECISBP2	0	1	1	-1	1	52	0.239766	0.0898657	0.0898657
SFPQ	0	1	1	-1	1	52	0.239766	0.0898657	0.0898657
JAK2	2	4	6	-2	0.890625	55	1.36013	0.100998	0.0899511
SCAMP2	2	4	6	-2	0.890625	55	1.36013	0.100998	0.0899511
COG3	2	1	3	1	0.5	60	0.623392	0.179963	0.0899815
C18orf25	3	4	7	-1	0.773438	74	1.17939	0.116343	0.0899842
MIER1	3	4	7	-1	0.773438	74	1.17939	0.116343	0.0899842
RNGTT	2	3	5	-1	0.8125	44	1.4168	0.110831	0.0900505
CYTIP	2	1	3	1	0.5	28	1.33584	0.180932	0.0904661
KIAA0586	2	1	3	1	0.5	28	1.33584	0.180932	0.0904661
LRCH3	5	7	12	-2	0.806152	177	0.845277	0.112314	0.0905418
TMEM259	1	1	2	0	0.75	61	0.408782	0.120876	0.0906567
TOM1L2	1	1	2	0	0.75	61	0.408782	0.120876	0.0906567
TRIM27	1	1	2	0	0.75	61	0.408782	0.120876	0.0906567
ATXN7L1	0	4	4	-4	1	28	1.78112	0.0907021	0.0907021
GTF2E2	0	4	4	-4	1	28	1.78112	0.0907021	0.0907021
PCED1B	4	5	9	-1	0.746094	143	0.784689	0.121831	0.0908975
PTPRA	5	9	14	-4	0.910217	214	0.815653	0.0999317	0.0909595
ZDHHC18	1	3	4	-2	0.9375	29	1.7197	0.0971575	0.0910852
AKAP8L	5	7	12	-2	0.806152	174	0.859851	0.113411	0.0914267
ITPR3	4	7	11	-3	0.886719	180	0.761924	0.103172	0.0914844
ARHGEF18	4	8	12	-4	0.927002	195	0.767252	0.0989184	0.0916975
HMOX2	4	9	13	-5	0.953857	157	1.03237	0.0965113	0.092058
TTC39C	1	2	3	-1	0.875	79	0.473462	0.105341	0.0921734
CASD1	2	2	4	0	0.6875	35	1.4249	0.134138	0.0922196
RASGRP2	2	2	4	0	0.6875	35	1.4249	0.134138	0.0922196
SFXN1	2	2	4	0	0.6875	35	1.4249	0.134138	0.0922196
PTPN1	4	10	14	-6	0.971313	221	0.789818	0.094987	0.0922622
LIMA1	3	7	10	-4	0.945312	173	0.720685	0.0977437	0.0923983
MPHOSPH9	5	9	14	-4	0.910217	181	0.964363	0.101818	0.0926767
CNOT2	2	5	7	-3	0.9375	68	1.28345	0.0989203	0.0927378
AP1G1	4	7	11	-3	0.886719	131	1.04692	0.104621	0.0927693
NPRL3	4	6	10	-2	0.828125	120	1.03899	0.112189	0.0929065
BAZ1B	0	4	4	-4	1	97	0.514138	0.093304	0.093304
STOM	1	4	5	-3	0.96875	41	1.52047	0.0965207	0.0935044
AGO4	2	1	3	1	0.5	29	1.28978	0.187126	0.0935629
DESI1	2	1	3	1	0.5	29	1.28978	0.187126	0.0935629
PPP1R37	2	1	3	1	0.5	29	1.28978	0.187126	0.0935629
PRPF3	2	1	3	1	0.5	29	1.28978	0.187126	0.0935629
FOXO3	1	0	1	1	0.5	37	0.336969	0.187234	0.0936172
HEATR3	1	0	1	1	0.5	37	0.336969	0.187234	0.0936172
MAP3K2	1	0	1	1	0.5	37	0.336969	0.187234	0.0936172
MBTPS1	1	0	1	1	0.5	37	0.336969	0.187234	0.0936172
PARP10	1	0	1	1	0.5	37	0.336969	0.187234	0.0936172
SLC16A1	1	0	1	1	0.5	37	0.336969	0.187234	0.0936172
TARSL2	1	0	1	1	0.5	37	0.336969	0.187234	0.0936172
EEF1D	2	2	4	0	0.6875	83	0.60086	0.136338	0.0937326
PRR14L	2	3	5	-1	0.8125	45	1.38532	0.115441	0.093796
ACAD10	1	1	2	0	0.75	10	2.49357	0.12531	0.0939823
ADTRP	1	1	2	0	0.75	10	2.49357	0.12531	0.0939823
ARHGAP39	1	1	2	0	0.75	10	2.49357	0.12531	0.0939823
C6orf62	1	1	2	0	0.75	10	2.49357	0.12531	0.0939823
E2F2	1	1	2	0	0.75	10	2.49357	0.12531	0.0939823
EIF4EBP2	1	1	2	0	0.75	10	2.49357	0.12531	0.0939823
EPSTI1	1	1	2	0	0.75	10	2.49357	0.12531	0.0939823
ITGAM	1	1	2	0	0.75	10	2.49357	0.12531	0.0939823
LAMTOR4	1	1	2	0	0.75	10	2.49357	0.12531	0.0939823
MCOLN2	1	1	2	0	0.75	10	2.49357	0.12531	0.0939823
MOB1B	1	1	2	0	0.75	10	2.49357	0.12531	0.0939823
NDUFA6-AS1	1	1	2	0	0.75	10	2.49357	0.12531	0.0939823
NUBPL	1	1	2	0	0.75	10	2.49357	0.12531	0.0939823
PAN2	1	1	2	0	0.75	10	2.49357	0.12531	0.0939823
RCSD1	1	1	2	0	0.75	10	2.49357	0.12531	0.0939823
REST	1	1	2	0	0.75	10	2.49357	0.12531	0.0939823
ST6GALNAC3	1	1	2	0	0.75	10	2.49357	0.12531	0.0939823
TJAP1	1	1	2	0	0.75	10	2.49357	0.12531	0.0939823
ZDHHC9	1	1	2	0	0.75	10	2.49357	0.12531	0.0939823
ZNF326	1	1	2	0	0.75	10	2.49357	0.12531	0.0939823
ARL3	1	1	2	0	0.75	60	0.415595	0.125628	0.0942214
ABHD5	1	2	3	-1	0.875	19	1.96861	0.1077	0.0942376
FAM3C	1	2	3	-1	0.875	19	1.96861	0.1077	0.0942376
PRKAG2	1	2	3	-1	0.875	19	1.96861	0.1077	0.0942376
RARS2	1	2	3	-1	0.875	19	1.96861	0.1077	0.0942376
SLC9A1	1	2	3	-1	0.875	19	1.96861	0.1077	0.0942376
TRAIP	1	2	3	-1	0.875	19	1.96861	0.1077	0.0942376
SLC12A6	3	3	6	0	0.65625	101	0.740664	0.14366	0.0942772
TRIP11	4	5	9	-1	0.746094	114	0.984303	0.126439	0.0943355
CLCN7	0	1	1	-1	1	51	0.244467	0.094682	0.094682
CTC-338M12.4	0	1	1	-1	1	51	0.244467	0.094682	0.094682
CYTH4	0	1	1	-1	1	51	0.244467	0.094682	0.094682
GTF2H1	0	1	1	-1	1	51	0.244467	0.094682	0.094682
ANKRD28	2	5	7	-3	0.9375	134	0.651305	0.101069	0.0947523
SPECC1L-ADORA2A	2	6	8	-4	0.964844	148	0.673937	0.0985085	0.0950453
CDC16	5	8	13	-3	0.866577	179	0.905486	0.109832	0.0951777
LRBA	5	8	13	-3	0.866577	184	0.88088	0.109838	0.0951833
RBM5	1	4	5	-3	0.96875	109	0.571919	0.0983502	0.0952768
ACAP2	4	10	14	-6	0.971313	176	0.99176	0.0984037	0.0955808
RANBP9	4	13	17	-9	0.993637	235	0.901929	0.0962377	0.0956254
ZNF57	1	3	4	-2	0.9375	94	0.530546	0.102011	0.0956351
CD200R1	2	1	3	1	0.5	57	0.656202	0.19128	0.0956398
DPP8	2	1	3	1	0.5	57	0.656202	0.19128	0.0956398
LINC00243	2	1	3	1	0.5	57	0.656202	0.19128	0.0956398
LRRFIP1	2	1	3	1	0.5	57	0.656202	0.19128	0.0956398
NFX1	2	1	3	1	0.5	57	0.656202	0.19128	0.0956398
AUH	3	4	7	-1	0.773438	122	0.715368	0.123788	0.0957422
SRSF10	3	4	7	-1	0.773438	122	0.715368	0.123788	0.0957422
MAML2	3	5	8	-2	0.855469	140	0.712448	0.11201	0.0958208
MON2	3	4	7	-1	0.773438	77	1.13344	0.123951	0.0958684
KDM3A	2	2	4	0	0.6875	82	0.608187	0.13953	0.0959267
DYRK1A	4	7	11	-3	0.886719	175	0.783693	0.10827	0.0960055
ASPSCR1	2	2	4	0	0.6875	36	1.38532	0.139761	0.0960859
IL1R1	2	2	4	0	0.6875	36	1.38532	0.139761	0.0960859
RASA3	2	2	4	0	0.6875	36	1.38532	0.139761	0.0960859
UNK	5	10	15	-5	0.940765	208	0.899123	0.102432	0.0963647
BCR	2	1	3	1	0.5	30	1.24678	0.192842	0.0964209
KIFC1	4	5	9	-1	0.746094	134	0.837392	0.129306	0.0964743
ADAR	4	6	10	-2	0.828125	157	0.79413	0.116497	0.0964744
MAEA	2	4	6	-2	0.890625	57	1.3124	0.108438	0.096578
HAUS3	2	3	5	-1	0.8125	101	0.61722	0.119153	0.0968114
DPP9	1	3	4	-2	0.9375	30	1.66238	0.103578	0.0971047
ZNF253	1	3	4	-2	0.9375	30	1.66238	0.103578	0.0971047
GMDS	0	4	4	-4	1	29	1.7197	0.0971575	0.0971575
ING5	0	4	4	-4	1	29	1.7197	0.0971575	0.0971575
RAP1B	3	5	8	-2	0.855469	139	0.717574	0.11362	0.0971985
STX16-NPEPL1	4	5	9	-1	0.746094	132	0.85008	0.130331	0.0972393
DENND6A	2	1	3	1	0.5	56	0.66792	0.194856	0.0974278
RBPJ	2	1	3	1	0.5	56	0.66792	0.194856	0.0974278
SMG7	2	1	3	1	0.5	56	0.66792	0.194856	0.0974278
CCSER2	2	3	5	-1	0.8125	46	1.3552	0.119946	0.0974563
GNG2	2	3	5	-1	0.8125	46	1.3552	0.119946	0.0974563
NUSAP1	2	3	5	-1	0.8125	46	1.3552	0.119946	0.0974563
HIVEP2	3	3	6	0	0.65625	98	0.763337	0.148621	0.0975325
KDM5B	3	3	6	0	0.65625	98	0.763337	0.148621	0.0975325
MAP3K11	3	3	6	0	0.65625	98	0.763337	0.148621	0.0975325
SAMHD1	1	5	6	-4	0.984375	122	0.613173	0.0991614	0.097612
CPEB2	1	0	1	1	0.5	36	0.346329	0.1957	0.0978502
FOCAD	1	0	1	1	0.5	36	0.346329	0.1957	0.0978502
SEC63	1	1	2	0	0.75	59	0.422639	0.130496	0.0978717
SEMA4D	1	1	2	0	0.75	59	0.422639	0.130496	0.0978717
MED26	2	2	4	0	0.6875	81	0.615696	0.142711	0.0981138
SF3B3	1	6	7	-5	0.992188	68	1.28345	0.0989203	0.0981475
ELF2	0	3	3	-3	1	18	2.07797	0.0983726	0.0983726
ZNF766	0	3	3	-3	1	18	2.07797	0.0983726	0.0983726
CS	3	4	7	-1	0.773438	120	0.727291	0.127244	0.0984157
SLC7A6	3	4	7	-1	0.773438	120	0.727291	0.127244	0.0984157
CTSS	2	5	7	-3	0.9375	70	1.24678	0.105005	0.0984418
PKN1	3	5	8	-2	0.855469	138	0.722773	0.115206	0.0985553
MED13L	3	13	16	-10	0.99791	218	0.915071	0.0987797	0.0985732
TC2N	4	8	12	-4	0.927002	150	0.997427	0.106568	0.0987887
DYNC1H1	2	3	5	-1	0.8125	100	0.623392	0.121787	0.0989523
KIF21A	2	1	3	1	0.5	31	1.20657	0.198071	0.0990354
RIF1	2	1	3	1	0.5	31	1.20657	0.198071	0.0990354
UPF1	2	1	3	1	0.5	55	0.680064	0.198309	0.0991543
COPA	1	5	6	-4	0.984375	55	1.36013	0.100998	0.0994196
NMT1	3	3	6	0	0.65625	96	0.77924	0.151551	0.0994556
TLK1	3	9	12	-6	0.980713	145	1.03182	0.101497	0.0995397
CCDC94	0	1	1	-1	1	50	0.249357	0.0997181	0.0997181
FASN	0	1	1	-1	1	50	0.249357	0.0997181	0.0997181
ZNF609	4	9	13	-5	0.953857	166	0.976397	0.104562	0.0997376
ANKRD55	2	2	4	0	0.6875	37	1.34787	0.145172	0.0998057
FNIP1	2	2	4	0	0.6875	37	1.34787	0.145172	0.0998057
GPRIN3	2	2	4	0	0.6875	37	1.34787	0.145172	0.0998057
TK1	2	2	4	0	0.6875	37	1.34787	0.145172	0.0998057
PHF12	4	6	10	-2	0.828125	128	0.97405	0.120621	0.0998893
[truncated: 9,841 more rows]
